# Supplementary material for: Targeted Sequencing of 10,198 Samples Confirms Abnormalities in Neuronal Activity and Implicates Voltage-Gated Sodium Channels in Schizophrenia Pathogenesis
Source: Biol Psychiatry. 2019 Apr 1;85(7):554–62. doi: 10.1016/j.biopsych.2018.08.022 (PMC6428681; doi:10.1016/j.biopsych.2018.08.022)
Supplement: Tables S1–S7 [file mmc2.xlsx]

## Sheet: Table S1
GENE_ID	Alias	pLi	Lines of evidence	Schizophrenia associated gene-sets used to select gene targets
				ARC	ASD-denovo-lof	ASD-denovo-nonsyn	FMRP-Darnell	ID-denovo-lof	ID-denovo-nonsyn	Kirov-denovo-cnv	miR-137	NMDAR network	pgc	PSD	Psych-cnv	Recurrent denovo In Scz	Scz-denovo-lof	Scz-denovo-nonsyn	Voltage-gated Calcium Channel Genes	Voltage-gated Sodium Channel Genes
ACTN2		0.999379	2									x		x
ACTN4		0.999968	3	x		x								x
AK9	AKD1	6.89824e-09	3													x	x	x
ALDOC		0.714477	3				x					x		x
APH1A		0.104269	3		x	x							x
ARF5		0.203604	2	x										x
ATP1A1		0.999995	4	x			x					x		x
ATP1A3		0.999981	3	x			x							x
ATP1B1		0.992936	5	x	x	x	x							x
ATP2B4		0.870474	4			x	x					x		x
BAIAP2		0.926028	4	x										x		x		x
C7orf60		0.98646	2													x		x
CACNA1A		1	2				x												x
CACNA1B		0.998261	2				x												x
CACNA1C		1	3								x		x						x
CACNA1D		1	2			x													x
CACNA1E		1	3			x	x												x
CACNA1F		0.870035	1																x
CACNA1G		0.999999	2				x												x
CACNA1H		0.997414	2								x								x
CACNA1I		0.999998	5				x				x		x			x			x
CACNA1S		5.12484e-06	3			x												x	x
CACNA2D1		0.999993	2											x					x
CACNA2D2		0.999986	1																x
CACNA2D3		0.99954	3		x	x													x
CACNA2D4		6.40798e-20	1																x
CACNB1		0.997402	2				x												x
CACNB2		0.00413992	2										x						x
CACNB3		0.791282	2				x												x
CACNB4		0.95031	2											x					x
CACNG1		2.79633e-06	1																x
CACNG2		0.947319	1																x
CACNG3		0.982645	1																x
CACNG4		0.16994	1																x
CACNG5		0.0443484	1																x
CACNG6		0.51157	1																x
CACNG7		0.670476	1																x
CACNG8		0.51157	1																x
CAMK2A		0.99981	5	x			x				x	x		x
CAMK2B		0.633765	3				x					x		x
CAPZA2		0.980396	2									x		x
CAPZB		0.84624	2									x		x
CCDC39		0.000526437	3										x				x	x
CD14		5.01598e-05	3										x			x		x
CDH2		0.943	2									x		x
CIT		1	5			x	x					x		x				x
CNOT1		1	2			x							x
CR1L		5.079e-14	2										x					x
CRMP1		0.983045	3	x			x							x
CRYBG3		0.0944568	2													x		x
CSMD1		.	4			x				x	x		x
CTNNB1		0.999903	6			x	x	x	x			x		x
CUL3		0.932704	5		x	x					x		x					x
CYFIP1		0.96746	3	x						x				x
CYP17A1		0.389452	2			x							x
CYP26B1		0.942568	2			x							x
DLG1		0.999944	6	x						x		x		x	x			x
DLG2		0.908411	7	x			x			x		x		x			x	x
DLG3		0.99907	2									x		x
DLG4		0.988512	5	x			x		x			x		x
DLGAP1		0.99935	5	x			x			x		x		x
DLGAP2		0.996021	3	x			x							x
DNM1		0.999541	3				x					x		x
DPEP2		0.000131632	2										x					x
DPYD		5.438e-09	4										x			x	x	x
DPYSL2		0.991222	3	x			x							x
EP300		1	3				x						x					x
EPHX2		4.41793e-09	2			x							x
ESAM		0.148934	3										x				x	x
FLNA		1	2									x		x
GAP43		0.011194	2									x		x
GAPDH		0.459915	2									x		x
GLUD1		0.537352	2	x										x
GLUL		0.969853	3	x			x							x
GNAS		0.998878	4			x	x					x		x
GNB1		0.992239	3				x					x		x
GNB2		0.983975	3									x		x				x
GNB4		0.843246	2									x		x
GRIN1		0.928696	4	x			x					x		x
GRIN2A		0.998911	4				x		x				x					x
GSN		6.91854e-06	2									x		x
HOMER1		0.993299	2									x		x
HSPA8		0.996316	5	x										x		x	x	x
HUWE1		1	3				x									x		x
INA		0.257576	3									x	x	x
IQSEC1		0.99986	2	x										x
IQSEC2		0.992426	5	x			x	x	x					x
KIAA1109		0.71612	2													x		x
KIAA1244		0.976848	2													x		x
KIF18A		0.0546193	3			x										x		x
KMT2E	MLL5	1	4		x	x	x						x
LAMA2		5.67354e-21	3													x	x	x
LPHN2		1	4			x										x	x	x
LRP1		1	6			x	x		x				x				x	x
MAP2		0.999945	3				x					x		x
MAP2K1		0.991111	3			x						x		x
MAPK3		0.926362	6			x				x		x	x	x	x
MBP		0.860072	4	x			x					x		x
MKI67		1.88393e-13	4			x										x	x	x
MPP6		0.994434	2			x							x
MUC5B		0.999998	3			x										x		x
MUC6		1.61339e-29	2													x		x
MYH9		1	5			x			x					x		x		x
MYO15A		.	2			x							x
MYO5A		0.99999	3				x					x		x
NEB		5.03911e-12	4			x										x	x	x
NEFM		0.114859	2									x		x
NEK1		2.95779e-09	2						x				x
NGEF		0.89832	3				x		x				x
NIPAL3		0.516847	3													x	x	x
NISCH		0.863555	3			x	x						x
NLRC5		0.00416639	3													x	x	x
NSF		0.591169	4				x				x	x		x
PBRM1		1	2			x							x
PDCD11		0.981269	2										x					x
PHC2		0.755193	2													x		x
PHF7		0.0396962	3													x	x	x
PIK3C2B		0.991854	3													x	x	x
PKM	PKM2	0.997897	2	x										x
PLCB1		0.994623	3				x					x		x
PLP1		0.887965	3	x			x							x
PPP2R1A		0.998894	3				x					x		x
PPP3CA		0.996026	3				x					x		x
PRKAR2B		0.992329	3								x	x		x
PRKCG		0.999515	3				x					x		x
PRKD1		0.00103938	2			x							x
PSPC1		0.986604	3													x	x	x
PTK2B		0.996571	4				x					x		x				x
PTPN11		0.999707	3				x					x		x
PTPRF		0.999999	3				x						x					x
RAB3A		0.855776	2									x		x
RAB6A		0.839721	2									x		x
RAC1		0.497062	2									x		x
RAD54L2		0.999996	2													x		x
RALA		0.938741	2									x		x
RIMS1		0.655763	5		x	x							x	x				x
RYR3		1	3								x					x		x
SATB2		0.999106	2						x				x
SBNO1		1	3								x		x					x
SCN10A		5.12718e-21	1																	x
SCN11A		1.15182e-16	1																	x
SCN1A		1	2			x														x
SCN1B		0.1836	1																	x
SCN2A	SCN2A2	1	1																	x
SCN2B		0.432771	1																	x
SCN3A		1	1																	x
SCN3B		0.694244	1																	x
SCN4A		0.592172	1																	x
SCN4B		0.00754959	1																	x
SCN5A		0.993824	1																	x
SCN7A		6.08283e-13	1																	x
SCN8A		0.999988	3				x		x											x
SCN9A		5.67356e-10	1																	x
SGSM2		2.1096e-06	3				x						x					x
SHANK1		1	5				x					x		x			x	x
SHANK2		0.999809	5		x	x	x					x		x
SLC25A3		0.221171	2	x										x
SLC25A4		0.457543	2	x										x
SLC25A5		0.844558	2	x										x
SLC4A8		0.999459	3				x									x		x
SLC7A6		0.0737459	2										x					x
SNAP25		0.948306	3				x					x		x
SPTBN1		1	3				x					x		x
SRC		0.980687	3								x	x		x
SREBF2		0.999544	3				x		x				x
SSBP3		0.999448	4								x					x	x	x
STAC2		5.00539e-05	2													x		x
STAG1		0.999999	3						x				x					x
STX1A		0.877102	4							x		x		x	x
STXBP1		0.99971	7	x		x	x	x	x			x		x
SYNGAP1		0.999993	7				x	x	x			x		x			x	x
SYT1		0.76801	3				x					x		x
TAF13		0.0805394	3													x	x	x
TCF4		0.999618	4				x		x		x		x
TCP11L2		2.93306e-07	2													x		x
TJP1		1	4							x	x	x		x
TMEM219		0.000779017	4							x			x		x			x
TSNARE1		5.51879e-06	2			x							x
TUBA1B		0.790262	2									x		x
WDR55		6.60742e-07	2			x							x
YWHAE		0.953618	2									x		x
YWHAG		0.925931	4				x			x		x		x
YWHAH		0.52825	2									x		x
YWHAZ		0.947857	3									x		x				x
ZDHHC5		0.999815	3										x				x	x
ZNF536		0.940159	2										x					x
ZNF804A		0.924283	2			x							x

## Sheet: Table S2
Phenotype	Variant	Consequence	Gene name	Is singleton	Genotype	DDG2P Gene
Control	1:181731719:C:T	stop_gained	CACNA1E	TRUE	0/1:137,40:177:99:PL=952,0,4186	No
Case	1:203690445:C:T	stop_gained	ATP2B4	FALSE	0/1:63,81:144:99:PL=2748,0,1660	No
Control	1:204394000:G:A	stop_gained	PIK3C2B	FALSE	0/1:86,81:167:99:PL=2418,0,2627	No
Case	1:204394000:G:A	stop_gained	PIK3C2B	FALSE	0/1:70,61:131:99:PL=1673,0,1977	No
Case	1:204394000:G:A	stop_gained	PIK3C2B	FALSE	0/1:23,25:48:99:PL=782,0,638	No
Control	1:207850914:G:A	splice_donor_variant	CR1L	FALSE	0/1:30,30:60:99:PL=922,0,869	No
Case	1:207850914:G:A	splice_donor_variant	CR1L	FALSE	0/1:43,44:87:99:PL=1390,0,1169	No
Case	1:207857221:C:T	stop_gained	CR1L	FALSE	0/1:63,36:99:99:PL=758,0,1751	No
Case	1:207857221:C:T	stop_gained	CR1L	FALSE	0/1:51,52:103:99:PL=1765,0,1397	No
Case	1:207857221:C:T	stop_gained	CR1L	FALSE	0/1:64,51:115:99:PL=1643,0,1802	No
Control	1:207872615:T:A	stop_gained	CR1L	FALSE	0/1:73,84:157:99:PL=2652,0,2382	No
Control	1:207872615:T:A	stop_gained	CR1L	FALSE	0/1:64,69:133:99:PL=2348,0,2480	No
Control	1:207881608:C:T	stop_gained	CR1L	FALSE	0/1:72,54:126:99:PL=1533,0,2077	No
Case	1:236850009:C:A	stop_gained	ACTN2	TRUE	0/1:21,32:53:99:PL=1067,0,676	No
Case	1:24785468:T:C	splice_donor_variant	NIPAL3	TRUE	0/1:68,52:120:99:PL=1653,0,2167	No
Control	1:24795646:C:T	stop_gained	NIPAL3	FALSE	0/1:29,31:60:99:PL=929,0,818	No
Case	1:24795646:C:T	stop_gained	NIPAL3	FALSE	0/1:11,20:31:99:PL=680,0,262	No
Control	1:44075053:G:A	splice_acceptor_variant	PTPRF	FALSE	0/1:22,10:32:99:PL=127,0,501	No
Case	1:82408813:T:A	stop_gained	LPHN2	TRUE	0/1:71,58:129:99:PL=1798,0,2553	No
Case	1:97981341:G:A	stop_gained	DPYD	TRUE	0/1:18,14:32:99:PL=433,0,497	No
Case	1:98164926:C:A	stop_gained	DPYD	FALSE	0/1:76,66:142:99:PL=2112,0,2545	No
Control	10:104591291:C:T	stop_gained	CYP17A1	FALSE	0/1:87,68:155:99:PL=1992,0,2874	No
Control	10:105046917:G:A	splice_donor_variant	INA	TRUE	0/1:64,73:137:99:PL=2286,0,1919	No
Control	10:105169558:C:T	stop_gained	PDCD11	TRUE	0/1:65,70:135:99:PL=2144,0,2111	No
Control	10:105178356:C:T	stop_gained	PDCD11	TRUE	0/1:104,134:238:99:PL=4662,0,2402	No
Case	10:105203826:G:A	splice_donor_variant	PDCD11	TRUE	0/1:119,114:233:99:PL=3721,0,3431	No
Control	10:129900866:G:A	stop_gained	MKI67	FALSE	0/1:24,27:51:99:PL=1061,0,926	No
Case	10:129904844:G:A	stop_gained	MKI67	FALSE	0/1:28,23:51:99:PL=744,0,959	No
Case	10:129904844:G:A	stop_gained	MKI67	FALSE	0/1:47,55:102:99:PL=1825,0,1611	No
Control	10:129905798:C:A	stop_gained	MKI67	TRUE	0/1:92,68:160:99:PL=2173,0,3137	No
Control	10:129914266:T:A	stop_gained	MKI67	FALSE	0/1:34,28:62:99:PL=860,0,1053	No
Control	10:129914266:T:A	stop_gained	MKI67	FALSE	0/1:28,34:62:99:PL=1091,0,858	No
Case	10:129914266:T:A	stop_gained	MKI67	FALSE	0/1:29,20:49:99:PL=330,0,884	No
Case	10:18828510:C:T	stop_gained	CACNB2	FALSE	0/1:35,42:77:99:PL=1361,0,1004	No
Case	11:1024976:C:T	stop_gained	MUC6	TRUE	0/1:41,38:79:99:PL=1084,0,1186	No
Case	11:1025084:C:T	splice_acceptor_variant	MUC6	TRUE	0/1:92,90:182:99:PL=2909,0,2725	No
Control	11:1025893:G:T	stop_gained	MUC6	FALSE	0/1:86,54:140:99:PL=1557,0,3064	No
Case	11:1025893:G:T	stop_gained	MUC6	FALSE	0/1:122,116:238:99:PL=3448,0,4027	No
Case	11:1026018:G:T	stop_gained	MUC6	FALSE	0/1:295,298:593:99:PL=9801,0,8674	No
Case	11:1026018:G:T	stop_gained	MUC6	FALSE	0/1:178,176:354:99:PL=5671,0,4969	No
Case	11:1026018:G:T	stop_gained	MUC6	FALSE	0/1:232,232:465:99:PL=7319,0,6561	No
Case	11:1026018:G:T	stop_gained	MUC6	FALSE	0/1:214,212:426:99:PL=6851,0,6224	No
Case	11:1026018:G:T	stop_gained	MUC6	FALSE	0/1:188,165:353:99:PL=4741,0,5540	No
Case	11:1026018:G:T	stop_gained	MUC6	FALSE	0/1:224,153:377:99:PL=4341,0,6468	No
Control	11:1028380:G:T	stop_gained	MUC6	TRUE	0/1:27,27:54:99:PL=773,0,736	No
Case	11:1031885:G:T	stop_gained	MUC6	TRUE	0/1:126,138:264:99:PL=4406,0,3341	No
Control	11:118007837:T:C	splice_acceptor_variant	SCN4B	FALSE	0/1:50,20:70:99:PL=402,0,1606	No
Case	11:118039298:A:G	splice_donor_variant	SCN2B	FALSE	0/1:49,36:85:99:PL=1015,0,1682	No
Case	11:118039298:A:G	splice_donor_variant	SCN2B	FALSE	0/1:29,27:56:99:PL=659,0,945	No
Control	11:28045326:G:C	stop_gained	KIF18A	FALSE	0/1:60,54:114:99:PL=1834,0,2094	No
Case	11:28045326:G:C	stop_gained	KIF18A	FALSE	0/1:95,101:196:99:PL=3323,0,3111	No
Case	11:28045398:C:T	splice_acceptor_variant	KIF18A	FALSE	0/1:60,53:113:99:PL=1602,0,1949	No
Case	11:28045399:T:C	splice_acceptor_variant	KIF18A	TRUE	0/1:88,95:183:99:PL=2885,0,2664	No
Case	11:28098553:C:A	splice_donor_variant	KIF18A	TRUE	0/1:18,24:42:99:PL=742,0,526	No
Case	11:70805736:T:C	splice_acceptor_variant	SHANK2	TRUE	0/1:117,77:194:99:PL=2052,0,4257	No
Case	11:70824362:G:A	stop_gained	SHANK2	TRUE	0/1:55,60:115:99:PL=1854,0,1737	No
Control	11:70824407:G:A	stop_gained	SHANK2	FALSE	0/1:62,71:135:99:PL=1167,0,1560	No
Case	11:83182668:C:T	splice_donor_variant	DLG2	TRUE	0/1:72,82:154:99:PL=2609,0,2037	No
Case	11:83183818:C:T	splice_acceptor_variant	DLG2	TRUE	0/1:38,26:64:99:PL=742,0,1121	No
Control	11:83344333:G:A	stop_gained	DLG2	TRUE	0/1:264,83:347:99:PL=2087,0,8416	No
Control	12:106715263:G:C	splice_acceptor_variant	TCP11L2	TRUE	0/1:63,61:124:99:PL=1587,0,1792	No
Control	12:106715429:C:T	stop_gained	TCP11L2	FALSE	0/1:84,84:168:99:PL=2710,0,2320	No
Control	12:106715429:C:T	stop_gained	TCP11L2	FALSE	0/1:104,81:185:99:PL=2469,0,2852	No
Case	12:106715429:C:T	stop_gained	TCP11L2	FALSE	0/1:122,119:241:99:PL=3801,0,3532	No
Case	12:106740062:A:G	splice_acceptor_variant	TCP11L2	FALSE	0/1:60,69:129:99:PL=2028,0,1939	No
Control	12:106740246:C:T	stop_gained	TCP11L2	FALSE	0/1:49,62:111:99:PL=1941,0,1358	No
Control	12:112942601:G:A	splice_donor_variant	PTPN11	FALSE	0/1:78,92:170:99:PL=3033,0,2506	No
Case	12:120220320:A:T	splice_donor_variant	CIT	TRUE	0/1:68,52:120:99:PL=1542,0,2132	No
Case	12:123782706:G:T	stop_gained	SBNO1	FALSE	0/1:59,15:74:99:PL=266,0,2465	No
Control	12:1909551:C:T	splice_donor_variant	CACNA2D4	FALSE	0/1:34,62:96:99:PL=2124,0,1107	No
Control	12:1909551:C:T	splice_donor_variant	CACNA2D4	FALSE	0/1:43,41:84:99:PL=1300,0,1477	No
Control	12:1919708:C:T	splice_donor_variant	CACNA2D4	TRUE	0/1:58,72:130:99:PL=2245,0,1928	No
Control	12:1969310:C:T	splice_donor_variant	CACNA2D4	FALSE	0/1:54,41:95:99:PL=1279,0,1664	No
Case	12:1969310:C:T	splice_donor_variant	CACNA2D4	FALSE	0/1:68,61:129:99:PL=1737,0,1907	No
Case	12:1969369:G:A	stop_gained	CACNA2D4	FALSE	0/1:49,30:79:99:PL=910,0,1413	No
Case	12:1993933:C:A	splice_donor_variant	CACNA2D4	TRUE	0/1:61,55:116:99:PL=951,0,1831	No
Control	12:1995129:A:G	splice_donor_variant	CACNA2D4	TRUE	0/1:45,54:99:99:PL=1691,0,1444	No
Control	12:1995136:G:A	stop_gained	CACNA2D4	FALSE	0/1:15,20:35:99:PL=653,0,449	No
Case	12:1995136:G:A	stop_gained	CACNA2D4	FALSE	0/1:67,52:119:99:PL=843,0,2281	No
Case	12:1996188:G:A	stop_gained	CACNA2D4	FALSE	0/1:89,84:173:99:PL=1846,0,2340	No
Case	12:1996188:G:A	stop_gained	CACNA2D4	FALSE	0/1:76,78:154:99:PL=2599,0,2253	No
Case	12:2224400:T:G	stop_gained	CACNA1C	FALSE	0/1:68,60:128:99:PL=1412,0,2164	No
Case	12:2695071:G:T	splice_donor_variant	CACNA1C	TRUE	0/1:7,27:34:99:PL=937,0,121	No
Control	12:2789731:C:T	stop_gained	CACNA1C	TRUE	0/1:96,92:188:99:PL=1780,0,2371	No
Case	12:49218492:C:T	stop_gained	CACNB3	TRUE	0/1:16,7:23:99:PL=200,0,468	No
Case	12:52082545:T:A	stop_gained	SCN8A	TRUE	0/1:36,43:79:99:PL=1326,0,1054	Yes
Case	12:52115519:G:T	stop_gained	SCN8A	TRUE	0/1:173,182:355:99:PL=5639,0,4548	Yes
Case	12:52201199:G:T	stop_gained	SCN8A	TRUE	0/1:70,66:136:99:PL=2183,0,2331	Yes
Case	12:57578928:C:T	stop_gained	LRP1	TRUE	0/1:105,116:221:99:PL=3879,0,3104	No
Control	12:98992402:C:T	stop_gained	SLC25A3	TRUE	0/1:64,56:120:99:PL=1732,0,1553	No
Case	13:20325597:G:A	stop_gained	PSPC1	TRUE	0/1:108,102:210:99:PL=3204,0,3399	No
Control	13:20356810:C:A	stop_gained	PSPC1	TRUE	0/1:161,185:346:99:PL=6233,0,4610	No
Case	14:30046557:G:A	stop_gained	PRKD1	TRUE	0/1:114,123:237:99:PL=3805,0,3800	No
Control	14:30107898:A:C	splice_donor_variant	PRKD1	TRUE	0/1:181,126:307:99:PL=1717,0,5151	No
Control	14:30108005:T:A	stop_gained	PRKD1	FALSE	0/1:137,142:283:99:PL=3772,0,3601	No
Case	14:30108005:T:A	stop_gained	PRKD1	FALSE	0/1:77,88:166:99:PL=2147,0,1861	No
Case	14:30108005:T:A	stop_gained	PRKD1	FALSE	0/1:196,181:377:99:PL=4871,0,5205	No
Case	15:22958194:C:T	stop_gained	CYFIP1	TRUE	0/1:52,52:104:99:PL=1567,0,1768	No
Control	15:33962758:G:A	splice_donor_variant	RYR3	TRUE	0/1:105,117:222:99:PL=3520,0,3154	No
Control	15:33991959:C:T	stop_gained	RYR3	TRUE	0/1:154,162:316:99:PL=5069,0,4747	No
Control	15:34016265:G:A	splice_acceptor_variant	RYR3	FALSE	0/1:197,241:438:99:PL=7695,0,5933	No
Case	15:34021056:A:G	splice_acceptor_variant	RYR3	TRUE	0/1:87,117:204:99:PL=3439,0,2746	No
Case	15:34118471:G:T	splice_donor_variant	RYR3	FALSE	0/1:39,54:93:99:PL=1639,0,1148	No
Case	15:34133032:G:T	stop_gained	RYR3	TRUE	0/1:34,43:77:99:PL=1370,0,1076	No
Control	15:34137135:G:T	stop_gained	RYR3	TRUE	0/1:120,117:237:99:PL=3677,0,3859	No
Control	15:52622548:G:A	splice_donor_variant	MYO5A	FALSE	0/1:95,67:164:99:PL=2043,0,3228	No
Control	15:52622548:G:A	splice_donor_variant	MYO5A	FALSE	0/1:74,63:138:99:PL=1985,0,2538	No
Control	15:52622548:G:A	splice_donor_variant	MYO5A	FALSE	0/1:91,93:184:99:PL=2915,0,2847	No
Case	15:52622548:G:A	splice_donor_variant	MYO5A	FALSE	0/1:85,76:163:99:PL=2341,0,2850	No
Case	15:52622548:G:A	splice_donor_variant	MYO5A	FALSE	0/1:114,97:220:99:PL=3045,0,3915	No
Case	15:52622548:G:A	splice_donor_variant	MYO5A	FALSE	0/1:84,94:178:99:PL=3044,0,2732	No
Case	15:52622548:G:A	splice_donor_variant	MYO5A	FALSE	0/1:111,103:217:99:PL=3183,0,3672	No
Case	15:52668632:G:A	stop_gained	MYO5A	TRUE	0/1:175,122:297:99:PL=3741,0,5116	No
Case	15:66735696:G:A	splice_donor_variant	MAP2K1	TRUE	0/1:94,71:165:99:PL=2152,0,3066	No
Case	16:29982746:T:A	stop_gained	TMEM219	TRUE	0/1:89,104:193:99:PL=3375,0,2587	No
Case	16:30128990:C:T	splice_donor_variant	MAPK3	TRUE	0/1:71,57:128:99:PL=1597,0,1973	No
Control	16:57062239:C:T	stop_gained	NLRC5	FALSE	0/1:83,76:159:99:PL=2380,0,2266	No
Case	16:9923279:C:A	splice_donor_variant	GRIN2A	TRUE	0/1:92,85:177:99:PL=1250,0,2561	Yes
Case	17:1248759:C:T	stop_gained	YWHAE	FALSE	0/1:57,50:107:99:PL=1584,0,1749	No
Control	17:18022814:G:T	stop_gained	MYO15A	FALSE	0/1:72,53:125:99:PL=1676,0,2219	No
Case	17:18022814:G:T	stop_gained	MYO15A	FALSE	0/1:112,76:188:99:PL=2261,0,3684	No
Case	17:18022975:C:G	stop_gained	MYO15A	TRUE	0/1:111,88:199:99:PL=2559,0,3409	No
Control	17:18023110:C:G	stop_gained	MYO15A	FALSE	0/1:56,67:123:99:PL=2125,0,1621	No
Case	17:18025499:C:T	stop_gained	MYO15A	FALSE	0/1:47,45:92:99:PL=1551,0,1447	No
Case	17:18028546:G:C	splice_donor_variant	MYO15A	TRUE	0/1:105,92:197:99:PL=2918,0,3269	No
Case	17:18029771:G:A	splice_donor_variant	MYO15A	TRUE	0/1:42,53:95:99:PL=1633,0,1119	No
Control	17:18047111:G:A	splice_donor_variant	MYO15A	FALSE	0/1:57,64:121:99:PL=2088,0,1727	No
Case	17:18047111:G:A	splice_donor_variant	MYO15A	FALSE	0/1:71,68:139:99:PL=2122,0,2220	No
Case	17:18047111:G:A	splice_donor_variant	MYO15A	FALSE	0/1:34,57:91:99:PL=1681,0,897	No
Case	17:18047111:G:A	splice_donor_variant	MYO15A	FALSE	0/1:99,81:180:99:PL=2551,0,3147	No
Case	17:18047111:G:A	splice_donor_variant	MYO15A	FALSE	0/1:30,26:56:99:PL=705,0,799	No
Control	17:18051884:T:A	splice_donor_variant	MYO15A	FALSE	0/1:52,38:90:99:PL=1127,0,1610	No
Control	17:18051884:T:A	splice_donor_variant	MYO15A	FALSE	0/1:73,85:158:99:PL=2824,0,2159	No
Case	17:18051884:T:A	splice_donor_variant	MYO15A	FALSE	0/1:74,88:162:99:PL=2985,0,2349	No
Case	17:18051884:T:A	splice_donor_variant	MYO15A	FALSE	0/1:29,30:59:99:PL=987,0,875	No
Case	17:18051884:T:A	splice_donor_variant	MYO15A	FALSE	0/1:85,86:171:99:PL=2658,0,2477	No
Case	17:18057993:G:A	splice_acceptor_variant	MYO15A	TRUE	0/1:23,35:58:99:PL=680,0,654	No
Control	17:18058506:G:A	stop_gained	MYO15A	TRUE	0/1:110,65:175:99:PL=1871,0,3155	No
Case	17:18058744:C:G	stop_gained	MYO15A	FALSE	0/1:151,153:304:99:PL=5058,0,5101	No
Case	17:18061836:G:T	splice_acceptor_variant	MYO15A	FALSE	0/1:70,71:141:99:PL=2769,0,3428	No
Control	17:18062264:G:T	stop_gained	MYO15A	TRUE	0/1:62,79:141:99:PL=2594,0,1911	No
Control	17:18064644:C:T	stop_gained	MYO15A	FALSE	0/1:58,66:124:99:PL=2091,0,1634	No
Control	17:18064644:C:T	stop_gained	MYO15A	FALSE	0/1:67,49:116:99:PL=1485,0,1802	No
Control	17:2266264:G:A	stop_gained	SGSM2	FALSE	0/1:206,211:417:99:PL=6850,0,6285	No
Control	17:2266892:C:T	stop_gained	SGSM2	FALSE	0/1:62,67:129:99:PL=2193,0,1771	No
Control	17:2266892:C:T	stop_gained	SGSM2	FALSE	0/1:68,76:144:99:PL=2647,0,1968	No
Control	17:2266892:C:T	stop_gained	SGSM2	FALSE	0/1:57,41:98:99:PL=1405,0,1651	No
Control	17:2266892:C:T	stop_gained	SGSM2	FALSE	0/1:28,33:61:99:PL=1020,0,758	No
Control	17:2266892:C:T	stop_gained	SGSM2	FALSE	0/1:46,28:74:99:PL=827,0,1361	No
Control	17:2266892:C:T	stop_gained	SGSM2	FALSE	0/1:53,33:86:99:PL=920,0,1490	No
Case	17:2266892:C:T	stop_gained	SGSM2	FALSE	0/1:89,62:151:99:PL=1959,0,2727	No
Case	17:2266892:C:T	stop_gained	SGSM2	FALSE	0/1:66,69:135:99:PL=2407,0,1848	No
Case	17:2266892:C:T	stop_gained	SGSM2	FALSE	0/1:61,64:125:99:PL=2177,0,1831	No
Case	17:2266892:C:T	stop_gained	SGSM2	FALSE	0/1:26,23:49:99:PL=752,0,717	No
Case	17:2266892:C:T	stop_gained	SGSM2	FALSE	0/1:44,24:68:99:PL=759,0,1380	No
Case	17:2266892:C:T	stop_gained	SGSM2	FALSE	0/1:19,23:42:99:PL=796,0,484	No
Case	17:2266892:C:T	stop_gained	SGSM2	FALSE	0/1:63,63:126:99:PL=2160,0,1851	No
Case	17:2266892:C:T	stop_gained	SGSM2	FALSE	0/1:55,46:101:99:PL=1390,0,1527	No
Case	17:2266892:C:T	stop_gained	SGSM2	FALSE	0/1:37,35:72:99:PL=1095,0,1045	No
Case	17:2266892:C:T	stop_gained	SGSM2	FALSE	0/1:24,32:56:99:PL=1042,0,603	No
Case	17:2266892:C:T	stop_gained	SGSM2	FALSE	0/1:53,36:89:99:PL=999,0,1534	No
Case	17:2267365:G:A	stop_gained	SGSM2	TRUE	0/1:132,102:234:99:PL=3005,0,4062	No
Case	17:2276274:C:T	stop_gained	SGSM2	TRUE	0/1:76,85:161:99:PL=2766,0,2454	No
Control	17:2278903:C:T	stop_gained	SGSM2	FALSE	0/1:57,45:102:99:PL=1351,0,1925	No
Control	17:2278903:C:T	stop_gained	SGSM2	FALSE	0/1:71,63:139:99:PL=1856,0,2519	No
Case	17:2278903:C:T	stop_gained	SGSM2	FALSE	0/1:47,49:96:99:PL=1458,0,1360	No
Case	17:2278903:C:T	stop_gained	SGSM2	FALSE	0/1:42,42:84:99:PL=1235,0,1167	No
Case	17:2279430:G:C	splice_acceptor_variant	SGSM2	TRUE	0/1:152,172:324:99:PL=5430,0,4786	No
Control	17:37331471:C:T	stop_gained	CACNB1	FALSE	0/1:23,11:34:99:PL=317,0,785	No
Case	17:37331471:C:T	stop_gained	CACNB1	FALSE	0/1:21,24:45:99:PL=537,0,647	No
Control	17:37333515:G:A	stop_gained	CACNB1	TRUE	0/1:99,65:164:99:PL=1670,0,3104	No
Control	17:37340094:G:A	stop_gained	CACNB1	TRUE	0/1:28,30:58:99:PL=1017,0,813	No
Control	17:37373062:C:T	splice_donor_variant	STAC2	TRUE	0/1:29,23:52:99:PL=692,0,916	No
Control	17:37374159:G:A	stop_gained	STAC2	FALSE	0/1:78,81:159:99:PL=2667,0,2282	No
Case	17:44791353:G:T	splice_donor_variant	NSF	TRUE	0/1:95,76:171:99:PL=2253,0,2947	No
Control	17:48695705:G:A	splice_donor_variant	CACNA1G	TRUE	0/1:208,200:408:99:PL=6470,0,6483	No
Case	17:62025317:C:T	stop_gained	SCN4A	TRUE	0/1:99,101:200:99:PL=3017,0,2936	No
Case	17:62041839:C:A	stop_gained	SCN4A	FALSE	0/1:116,106:222:99:PL=4070,0,5223	No
Case	17:62049511:C:T	stop_gained	SCN4A	TRUE	0/1:38,31:69:99:PL=957,0,1187	No
Control	17:65040914:C:A	stop_gained	CACNG1	TRUE	0/1:35,27:62:99:PL=744,0,1002	No
Control	17:65050114:A:T	stop_gained	CACNG1	FALSE	0/1:36,27:63:99:PL=560,0,1111	No
Control	17:65050114:A:T	stop_gained	CACNG1	FALSE	0/1:59,53:112:99:PL=1558,0,1775	No
Control	17:65051223:C:G	stop_gained	CACNG1	TRUE	0/1:109,108:217:99:PL=3637,0,3794	No
Case	17:79079948:T:C	splice_donor_variant	BAIAP2	FALSE	0/1:23,18:41:99:PL=535,0,763	No
Case	17:79090028:A:G	splice_acceptor_variant	BAIAP2	FALSE	0/1:56,62:118:99:PL=1775,0,1835	No
Case	17:79090028:A:G	splice_acceptor_variant	BAIAP2	FALSE	0/1:49,39:88:99:PL=938,0,1670	No
Control	18:25570083:G:A	stop_gained	CDH2	TRUE	0/1:27,39:66:99:PL=1350,0,788	No
Control	18:25583135:T:C	splice_acceptor_variant	CDH2	TRUE	0/1:65,79:144:99:PL=2458,0,1960	No
Case	18:53070851:C:A	splice_donor_variant	TCF4	TRUE	0/1:50,52:102:99:PL=1572,0,1433	Yes
Case	18:53070927:G:A	stop_gained	TCF4	FALSE	0/1:52,27:79:99:PL=711,0,1831	Yes
Case	18:53070927:G:A	stop_gained	TCF4	FALSE	0/1:51,37:88:99:PL=1143,0,1653	Yes
Case	18:53070927:G:A	stop_gained	TCF4	FALSE	0/1:61,57:118:99:PL=1667,0,1944	Yes
Case	18:53298532:G:A	stop_gained	TCF4	TRUE	0/1:40,41:81:99:PL=1322,0,1262	Yes
Control	18:74692366:C:A	stop_gained	MBP	TRUE	0/1:30,22:52:99:PL=689,0,854	No
Case	18:74721803:A:G	splice_donor_variant	MBP	TRUE	0/1:86,93:180:99:PL=3542,0,3732	No
Case	18:74721804:C:T	splice_donor_variant	MBP	TRUE	0/1:86,93:180:99:PL=3654,0,3727	No
Control	19:35524731:G:A	stop_gained	SCN1B	FALSE	0/1:282,244:526:99:PL=7794,0,9435	Yes
Case	19:35524731:G:A	stop_gained	SCN1B	FALSE	0/1:266,261:527:99:PL=8680,0,8813	Yes
Case	19:35524976:C:T	stop_gained	SCN1B	TRUE	0/1:34,41:75:99:PL=1398,0,924	Yes
Case	19:54496317:G:A	stop_gained	CACNG6	TRUE	0/1:19,22:41:99:PL=751,0,565	No
Case	2:152342327:G:A	stop_gained	NEB	TRUE	0/1:75,78:153:99:PL=2420,0,2417	No
Case	2:152347000:G:A	stop_gained	NEB	FALSE	0/1:52,43:95:99:PL=1040,0,1572	No
Control	2:152361990:A:G	splice_donor_variant	NEB	FALSE	0/1:104,66:170:99:PL=1948,0,3436	No
Case	2:152361990:A:G	splice_donor_variant	NEB	FALSE	0/1:91,95:186:99:PL=3233,0,2918	No
Case	2:152361990:A:G	splice_donor_variant	NEB	FALSE	0/1:99,92:191:99:PL=2790,0,3158	No
Control	2:152373047:G:A	stop_gained	NEB	FALSE	0/1:11,16:27:99:PL=567,0,261	No
Control	2:152376170:A:G	splice_donor_variant	NEB	FALSE	0/1:100,131:231:99:PL=4286,0,3071	No
Control	2:152376170:A:G	splice_donor_variant	NEB	FALSE	0/1:100,104:204:99:PL=3404,0,3139	No
Control	2:152376170:A:G	splice_donor_variant	NEB	FALSE	0/1:52,62:114:99:PL=2000,0,1586	No
Control	2:152376170:A:G	splice_donor_variant	NEB	FALSE	0/1:97,102:199:99:PL=3112,0,2928	No
Control	2:152376170:A:G	splice_donor_variant	NEB	FALSE	0/1:68,48:116:99:PL=1025,0,2005	No
Case	2:152376170:A:G	splice_donor_variant	NEB	FALSE	0/1:103,107:210:99:PL=3514,0,3295	No
Case	2:152376170:A:G	splice_donor_variant	NEB	FALSE	0/1:127,120:247:99:PL=2761,0,4032	No
Case	2:152376170:A:G	splice_donor_variant	NEB	FALSE	0/1:110,109:219:99:PL=3593,0,3432	No
Case	2:152376170:A:G	splice_donor_variant	NEB	FALSE	0/1:113,123:236:99:PL=2221,0,3295	No
Case	2:152376170:A:G	splice_donor_variant	NEB	FALSE	0/1:68,93:161:99:PL=3120,0,1996	No
Case	2:152376170:A:G	splice_donor_variant	NEB	FALSE	0/1:91,116:207:99:PL=3745,0,2622	No
Control	2:152381076:G:A	stop_gained	NEB	TRUE	0/1:70,67:137:99:PL=1971,0,1947	No
Case	2:152394412:G:A	stop_gained	NEB	FALSE	0/1:93,98:191:99:PL=3244,0,2604	No
Control	2:152402476:G:A	stop_gained	NEB	TRUE	0/1:16,20:36:99:PL=552,0,421	No
Case	2:152466433:G:A	stop_gained	NEB	TRUE	0/1:105,118:223:99:PL=3586,0,3390	No
Control	2:152466636:T:C	splice_acceptor_variant	NEB	FALSE	0/1:144,133:279:99:PL=1467,0,7031	No
Control	2:152468786:G:A	stop_gained	NEB	FALSE	0/1:140,136:276:99:PL=4267,0,4425	No
Control	2:152482065:T:A	stop_gained	NEB	FALSE	0/1:99,33:132:99:PL=177,0,2645	No
Control	2:152490167:C:A	splice_donor_variant	NEB	FALSE	0/1:41,17:58:99:PL=337,0,1066	No
Case	2:152490167:C:A	splice_donor_variant	NEB	FALSE	0/1:32,18:50:99:PL=355,0,1004	No
Control	2:152495793:C:A	splice_donor_variant	NEB	TRUE	0/1:50,65:115:99:PL=2060,0,1492	No
Case	2:152530989:A:C	splice_donor_variant	NEB	FALSE	0/1:56,41:97:99:PL=1430,0,2095	No
Case	2:152530989:A:C	splice_donor_variant	NEB	FALSE	0/1:26,35:61:99:PL=1357,0,936	No
Case	2:152530990:C:A	splice_donor_variant	NEB	FALSE	0/1:57,41:98:99:PL=1430,0,2095	No
Case	2:152530990:C:A	splice_donor_variant	NEB	FALSE	0/1:26,35:61:99:PL=1357,0,936	No
Case	2:152541491:T:C	splice_acceptor_variant	NEB	TRUE	0/1:133,115:248:99:PL=3034,0,4254	No
Case	2:152553150:C:T	splice_donor_variant	NEB	TRUE	0/1:100,96:196:99:PL=3364,0,2991	No
Control	2:152563394:C:T	splice_donor_variant	NEB	TRUE	0/1:31,40:71:99:PL=1338,0,890	No
Case	2:152586128:C:T	splice_donor_variant	NEB	FALSE	0/1:59,67:126:99:PL=1882,0,1713	No
Case	2:152586128:C:T	splice_donor_variant	NEB	FALSE	0/1:62,64:126:99:PL=1851,0,1678	No
Case	2:152695680:G:A	stop_gained	CACNB4	FALSE	0/1:51,34:85:99:PL=1053,0,1467	No
Case	2:152728952:G:A	stop_gained	CACNB4	TRUE	0/1:83,71:154:99:PL=2239,0,2342	No
Case	2:165971963:A:G	splice_donor_variant	SCN3A	TRUE	0/1:95,83:178:99:PL=2487,0,2946	No
Case	2:167055440:G:T	stop_gained	SCN9A	TRUE	0/1:17,19:36:99:PL=518,0,469	No
Control	2:167055624:A:C	stop_gained	SCN9A	FALSE	0/1:95,89:184:99:PL=2701,0,2753	No
Control	2:167099157:C:T	stop_gained	SCN9A	FALSE	0/1:99,101:200:99:PL=3525,0,2788	No
Case	2:167099157:C:T	stop_gained	SCN9A	FALSE	0/1:83,74:157:99:PL=2484,0,2438	No
Case	2:167099157:C:T	stop_gained	SCN9A	FALSE	0/1:94,94:188:99:PL=3258,0,2675	No
Case	2:167099157:C:T	stop_gained	SCN9A	FALSE	0/1:62,64:126:99:PL=2199,0,1746	No
Control	2:167141010:G:A	stop_gained	SCN9A	TRUE	0/1:60,64:124:99:PL=2109,0,1955	No
Control	2:167160796:G:A	stop_gained	SCN9A	FALSE	0/1:48,58:106:99:PL=930,0,1380	No
Case	2:167285696:G:C	stop_gained	SCN7A	FALSE	0/1:59,48:107:99:PL=1646,0,1986	No
Case	2:167298233:C:T	stop_gained	SCN7A	FALSE	0/1:57,56:113:99:PL=1801,0,1733	No
Case	2:167298233:C:T	stop_gained	SCN7A	FALSE	0/1:76,87:163:99:PL=2795,0,2155	No
Control	2:167304151:A:T	stop_gained	SCN7A	TRUE	0/1:64,59:123:99:PL=1742,0,2049	No
Case	2:167304219:C:G	splice_acceptor_variant	SCN7A	FALSE	0/1:76,80:156:99:PL=2328,0,2190	No
Case	2:167318936:A:T	stop_gained	SCN7A	FALSE	0/1:50,41:91:99:PL=1163,0,1479	No
Case	2:185802460:T:G	stop_gained	ZNF804A	FALSE	0/1:22,44:66:99:PL=1454,0,587	No
Control	2:185802563:C:T	stop_gained	ZNF804A	FALSE	0/1:79,76:155:99:PL=2283,0,2025	No
Control	2:185802809:G:T	stop_gained	ZNF804A	TRUE	0/1:97,131:228:99:PL=4053,0,3152	No
Control	2:233757642:G:A	stop_gained	NGEF	TRUE	0/1:84,78:162:99:PL=2467,0,3014	No
Control	2:54859906:G:T	splice_donor_variant	SPTBN1	TRUE	0/1:130,37:167:99:PL=266,0,4474	No
Case	2:54873349:C:T	stop_gained	SPTBN1	TRUE	0/1:70,87:157:99:PL=2786,0,2109	No
Case	2:54893050:A:G	splice_acceptor_variant	SPTBN1	TRUE	0/1:72,88:160:99:PL=1577,0,2543	No
Control	20:10256075:A:G	splice_acceptor_variant	SNAP25	TRUE	0/1:59,29:88:99:PL=471,0,1738	No
Case	20:57428344:C:A	stop_gained	GNAS	FALSE	0/1:25,18:43:99:PL=531,0,792	Yes
Control	22:36717801:A:C	splice_donor_variant	MYH9	TRUE	0/1:157,164:321:99:PL=3773,0,4830	Yes
Control	22:40055701:G:C	splice_acceptor_variant	CACNA1I	TRUE	0/1:59,57:116:99:PL=1785,0,1797	No
Control	22:40075247:A:T	stop_gained	CACNA1I	TRUE	0/1:106,84:190:99:PL=1554,0,3202	No
Case	22:42263259:C:A	stop_gained	SREBF2	FALSE	0/1:106,94:200:99:PL=2825,0,2758	No
Case	22:42263259:C:A	stop_gained	SREBF2	FALSE	0/1:78,80:158:99:PL=2387,0,2252	No
Case	3:115382716:C:T	stop_gained	GAP43	FALSE	0/1:28,40:68:99:PL=1238,0,805	No
Case	3:115382716:C:T	stop_gained	GAP43	FALSE	0/1:40,42:82:99:PL=1245,0,1136	No
Control	3:115382730:T:G	stop_gained	GAP43	FALSE	0/1:53,47:100:99:PL=1559,0,1662	No
Control	3:115382730:T:G	stop_gained	GAP43	FALSE	0/1:60,40:100:99:PL=1316,0,1992	No
Case	3:115382730:T:G	stop_gained	GAP43	FALSE	0/1:67,96:163:99:PL=3245,0,1998	No
Case	3:115382730:T:G	stop_gained	GAP43	FALSE	0/1:45,52:97:99:PL=1779,0,1437	No
Case	3:115439697:G:T	stop_gained	GAP43	FALSE	0/1:18,9:27:99:PL=269,0,594	No
Case	3:115439697:G:T	stop_gained	GAP43	FALSE	0/1:40,28:68:99:PL=848,0,1268	No
Control	3:12949960:C:A	stop_gained	IQSEC1	TRUE	0/1:33,40:73:99:PL=1187,0,894	No
Case	3:12983070:C:T	splice_donor_variant	IQSEC1	TRUE	0/1:165,159:324:99:PL=5266,0,5144	No
Case	3:136059389:G:A	stop_gained	STAG1	TRUE	0/1:23,14:37:99:PL=413,0,623	Yes
Case	3:136240169:G:A	stop_gained	STAG1	TRUE	0/1:56,45:101:99:PL=1373,0,1940	Yes
Case	3:136341987:C:T	splice_donor_variant	STAG1	TRUE	0/1:74,65:139:99:PL=2099,0,2566	Yes
Case	3:179137195:G:T	stop_gained	GNB4	TRUE	0/1:46,33:79:99:PL=1053,0,1453	No
Case	3:180334303:C:T	splice_donor_variant	CCDC39	FALSE	0/1:26,36:62:99:PL=1119,0,717	No
Control	3:180359860:G:A	stop_gained	CCDC39	FALSE	0/1:66,92:160:99:PL=3087,0,1861	No
Control	3:180361907:C:T	splice_donor_variant	CCDC39	FALSE	0/1:22,36:58:99:PL=1101,0,600	No
Case	3:180365959:G:T	stop_gained	CCDC39	FALSE	0/1:62,63:125:99:PL=1996,0,2060	No
Case	3:180365959:G:T	stop_gained	CCDC39	FALSE	0/1:55,65:120:99:PL=2055,0,1750	No
Control	3:180377297:C:T	stop_gained	CCDC39	TRUE	0/1:42,49:91:99:PL=1631,0,1230	No
Control	3:180377370:T:C	splice_acceptor_variant	CCDC39	FALSE	0/1:127,132:259:99:PL=3845,0,4293	No
Control	3:180377370:T:C	splice_acceptor_variant	CCDC39	FALSE	0/1:96,73:169:99:PL=1875,0,3037	No
Case	3:180377370:T:C	splice_acceptor_variant	CCDC39	FALSE	0/1:80,82:162:99:PL=2455,0,2718	No
Case	3:180379648:C:T	splice_donor_variant	CCDC39	FALSE	0/1:105,91:196:99:PL=2656,0,3267	No
Case	3:196876614:G:C	stop_gained	DLG1	TRUE	0/1:116,104:220:99:PL=3457,0,4479	No
Control	3:38739163:G:A	stop_gained	SCN10A	FALSE	0/1:47,42:89:99:PL=1134,0,1400	No
Control	3:38739163:G:A	stop_gained	SCN10A	FALSE	0/1:133,112:245:99:PL=3037,0,3530	No
Control	3:38739172:G:A	stop_gained	SCN10A	FALSE	0/1:199,223:422:99:PL=7015,0,5367	No
Control	3:38739172:G:A	stop_gained	SCN10A	FALSE	0/1:103,99:202:99:PL=2830,0,2961	No
Control	3:38739172:G:A	stop_gained	SCN10A	FALSE	0/1:166,183:349:99:PL=5401,0,4139	No
Case	3:38739172:G:A	stop_gained	SCN10A	FALSE	0/1:77,94:171:99:PL=3016,0,1898	No
Case	3:38739172:G:A	stop_gained	SCN10A	FALSE	0/1:155,141:296:99:PL=4174,0,4166	No
Case	3:38739976:G:A	stop_gained	SCN10A	FALSE	0/1:99,102:201:99:PL=3361,0,2733	No
Control	3:38739994:T:A	stop_gained	SCN10A	TRUE	0/1:51,58:109:99:PL=1945,0,1648	No
Case	3:38743385:G:T	stop_gained	SCN10A	FALSE	0/1:242,250:492:99:PL=7499,0,7143	No
Control	3:38751086:C:T	stop_gained	SCN10A	TRUE	0/1:31,37:68:99:PL=1215,0,801	No
Case	3:38802682:C:T	splice_donor_variant	SCN10A	FALSE	0/1:99,89:188:99:PL=2992,0,2729	No
Control	3:38812817:G:C	stop_gained	SCN10A	TRUE	0/1:108,88:196:99:PL=2623,0,3313	No
Case	3:38830472:G:A	stop_gained	SCN10A	FALSE	0/1:77,85:162:99:PL=2614,0,2070	No
Case	3:38830472:G:A	stop_gained	SCN10A	FALSE	0/1:72,67:139:99:PL=2050,0,2027	No
Case	3:38888877:G:A	stop_gained	SCN11A	FALSE	0/1:44,36:80:99:PL=1192,0,1381	No
Case	3:38889147:G:A	stop_gained	SCN11A	FALSE	0/1:102,107:209:99:PL=3323,0,2674	No
Control	3:38926829:C:T	stop_gained	SCN11A	FALSE	0/1:89,88:177:99:PL=2895,0,2889	No
Case	3:38926829:C:T	stop_gained	SCN11A	FALSE	0/1:74,56:130:99:PL=1726,0,2356	No
Case	3:38926829:C:T	stop_gained	SCN11A	FALSE	0/1:98,101:199:99:PL=3150,0,3167	No
Case	3:38926829:C:T	stop_gained	SCN11A	FALSE	0/1:61,76:137:99:PL=2206,0,1707	No
Case	3:38926829:C:T	stop_gained	SCN11A	FALSE	0/1:81,90:171:99:PL=2685,0,2344	No
Case	3:41266246:T:C	splice_donor_variant	CTNNB1	TRUE	0/1:40,10:50:99:PL=240,0,1345	Yes
Control	3:52512112:G:T	splice_acceptor_variant	NISCH	TRUE	0/1:102,82:184:99:PL=3136,0,5363	No
Case	3:52515055:T:C	splice_donor_variant	NISCH	TRUE	0/1:154,144:298:99:PL=3440,0,5151	No
Control	3:53779660:C:T	stop_gained	CACNA1D	TRUE	0/1:51,68:122:99:PL=2299,0,1522	No
Case	3:53843987:A:C	splice_acceptor_variant	CACNA1D	TRUE	0/1:34,37:71:99:PL=1006,0,1039	No
Control	3:97598868:G:T	stop_gained	CRYBG3	TRUE	0/1:62,65:127:99:PL=2151,0,2001	No
Control	3:97614930:G:A	splice_donor_variant	CRYBG3	FALSE	0/1:149,149:301:99:PL=4771,0,5016	No
Case	3:97660120:G:A	stop_gained	CRYBG3	TRUE	0/1:60,53:113:99:PL=1062,0,1723	No
Control	3:97661288:G:A	splice_donor_variant	CRYBG3	FALSE	0/1:25,26:51:99:PL=758,0,743	No
Case	3:97661288:G:A	splice_donor_variant	CRYBG3	FALSE	0/1:78,72:150:99:PL=2157,0,2254	No
Case	3:97661288:G:A	splice_donor_variant	CRYBG3	FALSE	0/1:109,88:197:99:PL=2672,0,3427	No
Control	4:123140562:C:A	stop_gained	KIAA1109	TRUE	0/1:95,85:180:99:PL=2694,0,3260	No
Case	4:123159345:C:T	stop_gained	KIAA1109	FALSE	0/1:46,55:101:99:PL=1949,0,1365	No
Control	4:123160876:C:T	stop_gained	KIAA1109	FALSE	0/1:97,98:195:99:PL=3100,0,2670	No
Case	4:123160876:C:T	stop_gained	KIAA1109	FALSE	0/1:88,77:165:99:PL=2474,0,2504	No
Case	4:123185565:C:T	stop_gained	KIAA1109	TRUE	0/1:135,133:268:99:PL=4001,0,4655	No
Case	4:123227107:C:T	stop_gained	KIAA1109	TRUE	0/1:81,64:145:99:PL=2173,0,2352	No
Control	4:123267822:C:T	stop_gained	KIAA1109	TRUE	0/1:72,52:124:99:PL=1735,0,2117	No
Control	4:123269873:G:T	splice_donor_variant	KIAA1109	TRUE	0/1:25,8:33:99:PL=202,0,761	No
Control	4:170345819:G:C	stop_gained	NEK1	FALSE	0/1:149,149:298:99:PL=5012,0,5006	No
Control	4:170345819:G:C	stop_gained	NEK1	FALSE	0/1:97,80:177:99:PL=1240,0,3273	No
Case	4:170345819:G:C	stop_gained	NEK1	FALSE	0/1:235,189:424:99:PL=6126,0,7930	No
Case	4:170345819:G:C	stop_gained	NEK1	FALSE	0/1:119,95:214:99:PL=3063,0,3882	No
Case	4:170345819:G:C	stop_gained	NEK1	FALSE	0/1:138,160:298:99:PL=5197,0,4163	No
Case	4:170428187:C:A	splice_donor_variant	NEK1	TRUE	0/1:44,48:92:99:PL=1246,0,1779	No
Control	4:170498231:C:A	splice_acceptor_variant	NEK1	FALSE	0/1:116,131:247:99:PL=4161,0,3325	No
Control	4:170501992:C:G	splice_donor_variant	NEK1	FALSE	0/1:11,13:24:99:PL=431,0,325	No
Control	4:170501992:C:G	splice_donor_variant	NEK1	FALSE	0/1:26,25:51:99:PL=798,0,807	No
Case	4:170509870:G:A	stop_gained	NEK1	FALSE	0/1:38,33:71:99:PL=1024,0,1066	No
Control	4:170511876:C:A	splice_donor_variant	NEK1	FALSE	0/1:88,92:180:99:PL=2719,0,2493	No
Control	4:170523158:C:T	splice_donor_variant	NEK1	FALSE	0/1:82,54:136:99:PL=1390,0,2376	No
Control	5:140047889:C:T	stop_gained	WDR55	FALSE	0/1:58,84:142:99:PL=2875,0,1548	No
Case	5:140047889:C:T	stop_gained	WDR55	FALSE	0/1:75,69:144:99:PL=2206,0,2033	No
Control	5:140048917:G:A	splice_acceptor_variant	WDR55	FALSE	0/1:74,99:173:99:PL=2981,0,1810	No
Control	5:140048917:G:A	splice_acceptor_variant	WDR55	FALSE	0/1:180,109:289:99:PL=1967,0,5545	No
Control	5:140048917:G:A	splice_acceptor_variant	WDR55	FALSE	0/1:115,113:228:99:PL=3356,0,2826	No
Case	5:140048917:G:A	splice_acceptor_variant	WDR55	FALSE	0/1:239,222:461:99:PL=3422,0,7222	No
Case	5:140048917:G:A	splice_acceptor_variant	WDR55	FALSE	0/1:66,83:149:99:PL=2580,0,1859	No
Case	5:140048917:G:A	splice_acceptor_variant	WDR55	FALSE	0/1:186,176:362:99:PL=2746,0,5455	No
Case	5:140048917:G:A	splice_acceptor_variant	WDR55	FALSE	0/1:73,103:176:99:PL=3022,0,1897	No
Case	5:140048940:C:T	stop_gained	WDR55	FALSE	0/1:48,64:112:99:PL=2283,0,1401	No
Control	5:140049036:C:T	stop_gained	WDR55	FALSE	0/1:43,45:88:99:PL=1554,0,1361	No
Control	5:140049053:G:A	stop_gained	WDR55	FALSE	0/1:93,74:167:99:PL=2352,0,3065	No
Case	6:109819063:G:A	stop_gained	AK9	TRUE	0/1:72,69:141:99:PL=2074,0,2055	No
Case	6:109827640:C:T	stop_gained	AK9	TRUE	0/1:48,50:98:99:PL=1632,0,1527	No
Control	6:109850277:C:A	splice_acceptor_variant	AK9	FALSE	0/1:73,68:141:99:PL=2236,0,2175	No
Control	6:109854452:A:T	splice_donor_variant	AK9	FALSE	0/1:44,55:99:99:PL=1694,0,1308	No
Control	6:109863249:C:T	splice_donor_variant	AK9	TRUE	0/1:16,5:21:99:PL=131,0,519	No
Control	6:109863268:C:T	stop_gained	AK9	FALSE	0/1:38,27:65:99:PL=868,0,1278	No
Case	6:109900768:T:A	stop_gained	AK9	TRUE	0/1:137,136:273:99:PL=3057,0,4110	No
Control	6:109940294:C:T	splice_donor_variant	AK9	FALSE	0/1:51,52:103:99:PL=1738,0,1591	No
Case	6:109954386:C:G	splice_donor_variant	AK9	FALSE	0/1:119,65:184:99:PL=1644,0,3610	No
Case	6:109962807:G:A	stop_gained	AK9	FALSE	0/1:214,203:417:99:PL=4091,0,6062	No
Case	6:109983800:A:C	stop_gained	AK9	TRUE	0/1:67,61:128:99:PL=1883,0,1963	No
Case	6:129204503:G:A	splice_donor_variant	LAMA2	FALSE	0/1:100,104:204:99:PL=3185,0,2972	No
Control	6:129486720:G:T	splice_acceptor_variant	LAMA2	TRUE	0/1:147,162:309:99:PL=3514,0,4146	No
Case	6:129498849:A:G	splice_acceptor_variant	LAMA2	FALSE	0/1:111,102:213:99:PL=3142,0,3317	No
Control	6:129513873:C:T	stop_gained	LAMA2	TRUE	0/1:105,105:210:99:PL=3117,0,3006	No
Case	6:129601204:A:G	splice_acceptor_variant	LAMA2	FALSE	0/1:45,38:83:99:PL=1094,0,1298	No
Control	6:129636988:C:T	stop_gained	LAMA2	FALSE	0/1:125,41:166:99:PL=867,0,3380	No
Control	6:129637234:C:T	stop_gained	LAMA2	FALSE	0/1:63,57:120:99:PL=1721,0,1729	No
Control	6:129674361:G:T	stop_gained	LAMA2	TRUE	0/1:132,136:269:99:PL=2175,0,4046	No
Case	6:129722486:G:A	splice_donor_variant	LAMA2	FALSE	0/1:62,56:118:99:PL=1749,0,1655	No
Case	6:129748895:A:G	splice_acceptor_variant	LAMA2	TRUE	0/1:78,80:158:99:PL=2215,0,2673	No
Control	6:129774277:G:A	splice_donor_variant	LAMA2	FALSE	0/1:67,63:130:99:PL=1881,0,2190	No
Control	6:129781432:C:T	stop_gained	LAMA2	FALSE	0/1:30,30:60:99:PL=946,0,885	No
Control	6:129802567:C:T	stop_gained	LAMA2	FALSE	0/1:87,83:170:99:PL=1874,0,2361	No
Case	6:129802567:C:T	stop_gained	LAMA2	FALSE	0/1:65,57:122:99:PL=1684,0,1868	No
Case	6:138584112:G:T	stop_gained	KIAA1244	TRUE	0/1:134,107:241:99:PL=3185,0,3877	No
Case	6:72922910:C:T	stop_gained	RIMS1	FALSE	0/1:27,27:54:99:PL=871,0,704	No
Case	6:72947525:G:C	splice_acceptor_variant	RIMS1	TRUE	0/1:129,123:252:99:PL=3631,0,4080	No
Control	6:72967826:A:G	splice_acceptor_variant	RIMS1	FALSE	0/1:78,63:141:99:PL=1564,0,2569	No
Control	6:72974743:G:A	stop_gained	RIMS1	FALSE	0/1:26,21:47:99:PL=669,0,840	No
Control	6:72974743:G:A	stop_gained	RIMS1	FALSE	0/1:29,24:53:99:PL=795,0,960	No
Control	6:72984083:C:T	stop_gained	RIMS1	FALSE	0/1:103,86:189:99:PL=2718,0,3067	No
Control	6:72984083:C:T	stop_gained	RIMS1	FALSE	0/1:38,48:86:99:PL=1572,0,1028	No
Control	6:72984083:C:T	stop_gained	RIMS1	FALSE	0/1:97,98:195:99:PL=3234,0,2703	No
Case	6:72984083:C:T	stop_gained	RIMS1	FALSE	0/1:124,138:262:99:PL=4818,0,3685	No
Case	6:72984083:C:T	stop_gained	RIMS1	FALSE	0/1:79,102:181:99:PL=3593,0,2400	No
Case	6:73023299:C:T	stop_gained	RIMS1	FALSE	0/1:51,44:95:99:PL=1263,0,1235	No
Case	7:104752796:C:G	stop_gained	KMT2E	TRUE	0/1:77,78:155:99:PL=2430,0,2457	No
Case	7:104752915:A:C	splice_acceptor_variant	KMT2E	FALSE	0/1:34,45:79:99:PL=1263,0,1122	No
Control	7:104753589:C:T	stop_gained	KMT2E	FALSE	0/1:142,214:356:99:PL=5414,0,4425	No
Case	7:104753589:C:T	stop_gained	KMT2E	FALSE	0/1:103,142:245:99:PL=3691,0,3155	No
Case	7:106768742:T:G	splice_donor_variant	PRKAR2B	TRUE	0/1:42,36:78:99:PL=1373,0,1769	No
Case	7:24708138:C:T	stop_gained	MPP6	TRUE	0/1:73,62:135:99:PL=1849,0,2281	No
Case	7:24718953:G:A	splice_donor_variant	MPP6	TRUE	0/1:62,62:124:99:PL=1843,0,1937	No
Control	7:44266113:A:G	splice_donor_variant	CAMK2B	FALSE	0/1:57,49:106:99:PL=1496,0,1597	No
Case	7:44266113:A:G	splice_donor_variant	CAMK2B	FALSE	0/1:56,42:98:99:PL=961,0,1581	No
Case	7:6438350:G:A	splice_donor_variant	RAC1	FALSE	0/1:37,53:90:99:PL=1799,0,886	No
Case	7:6438350:G:A	splice_donor_variant	RAC1	FALSE	0/1:30,51:81:99:PL=1814,0,855	No
Case	7:6438350:G:A	splice_donor_variant	RAC1	FALSE	0/1:39,29:68:99:PL=946,0,1052	No
Control	7:81641482:G:C	stop_gained	CACNA2D1	TRUE	0/1:38,14:52:99:PL=402,0,1154	No
Case	8:143412308:G:A	stop_gained	TSNARE1	FALSE	0/1:61,53:115:99:PL=1583,0,2032	No
Control	8:143413130:G:A	stop_gained	TSNARE1	FALSE	0/1:35,38:73:99:PL=1278,0,1337	No
Control	8:143413130:G:A	stop_gained	TSNARE1	FALSE	0/1:132,162:294:99:PL=5254,0,3330	No
Control	8:143413130:G:A	stop_gained	TSNARE1	FALSE	0/1:195,183:378:99:PL=5761,0,5286	No
Case	8:143413130:G:A	stop_gained	TSNARE1	FALSE	0/1:163,163:326:99:PL=5585,0,4691	No
Case	8:143413130:G:A	stop_gained	TSNARE1	FALSE	0/1:119,146:265:99:PL=4813,0,3272	No
Case	8:143413130:G:A	stop_gained	TSNARE1	FALSE	0/1:151,160:311:99:PL=5323,0,4203	No
Case	8:143413130:G:A	stop_gained	TSNARE1	FALSE	0/1:189,191:380:99:PL=5974,0,5315	No
Case	8:143427103:C:T	splice_donor_variant	TSNARE1	TRUE	0/1:64,31:95:99:PL=897,0,2144	No
Case	8:1575054:G:C	splice_donor_variant	DLGAP2	TRUE	0/1:46,59:105:99:PL=1677,0,1224	No
Case	8:1624783:C:T	stop_gained	DLGAP2	TRUE	0/1:123,102:225:99:PL=3155,0,3384	No
Case	8:24775532:G:T	stop_gained	NEFM	TRUE	0/1:31,22:53:99:PL=240,0,842	No
Control	8:27293258:A:G	splice_acceptor_variant	PTK2B	TRUE	0/1:42,43:85:99:PL=1224,0,1423	No
Control	8:27293298:C:T	stop_gained	PTK2B	FALSE	0/1:56,67:123:99:PL=2287,0,2150	No
Control	8:27293866:G:A	splice_donor_variant	PTK2B	TRUE	0/1:44,35:79:99:PL=1134,0,1721	No
Case	8:27296879:C:T	stop_gained	PTK2B	FALSE	0/1:80,99:179:99:PL=3159,0,1917	No
Control	8:27300390:A:G	splice_acceptor_variant	PTK2B	TRUE	0/1:110,118:228:99:PL=3093,0,3690	No
Control	8:27369388:C:A	stop_gained	EPHX2	FALSE	0/1:88,97:185:99:PL=3799,0,3582	No
Case	8:27369388:C:A	stop_gained	EPHX2	FALSE	0/1:47,51:100:99:PL=2010,0,1802	No
Case	8:27373331:G:A	splice_donor_variant	EPHX2	TRUE	0/1:24,24:48:99:PL=686,0,729	No
Control	8:27401265:G:C	splice_acceptor_variant	EPHX2	TRUE	0/1:133,150:283:99:PL=5015,0,4185	No
Control	8:27401296:G:T	stop_gained	EPHX2	FALSE	0/1:182,149:331:99:PL=2943,0,5571	No
Control	8:27401296:G:T	stop_gained	EPHX2	FALSE	0/1:164,143:307:99:PL=2854,0,4890	No
Control	8:27401296:G:T	stop_gained	EPHX2	FALSE	0/1:142,133:275:99:PL=3924,0,4192	No
Case	8:27401296:G:T	stop_gained	EPHX2	FALSE	0/1:77,87:164:99:PL=2699,0,2383	No
Control	8:27401329:C:T	stop_gained	EPHX2	FALSE	0/1:205,219:424:99:PL=7234,0,6834	No
Control	8:2818665:C:A	stop_gained	CSMD1	TRUE	0/1:79,69:148:99:PL=1463,0,2458	No
Control	8:2909983:C:T	splice_donor_variant	CSMD1	TRUE	0/1:66,55:121:99:PL=2111,0,2606	No
Case	8:2964099:G:T	stop_gained	CSMD1	TRUE	0/1:104,88:192:99:PL=1627,0,2978	No
Control	8:2976017:C:A	stop_gained	CSMD1	TRUE	0/1:39,46:85:99:PL=1317,0,942	No
Case	8:3087610:G:A	stop_gained	CSMD1	TRUE	0/1:238,109:347:99:PL=3188,0,7803	No
Case	8:3351204:A:T	stop_gained	CSMD1	TRUE	0/1:81,44:125:99:PL=1194,0,2636	No
Case	8:4277574:G:A	stop_gained	CSMD1	TRUE	0/1:122,108:232:99:PL=2961,0,3871	No
Case	9:124048464:G:A	splice_donor_variant	GSN	TRUE	0/1:137,103:240:99:PL=3061,0,4319	No
Control	9:124062405:G:T	splice_donor_variant	GSN	FALSE	0/1:90,85:175:99:PL=2471,0,2924	No
Control	9:124062405:G:T	splice_donor_variant	GSN	FALSE	0/1:169,165:334:99:PL=4125,0,5434	No
Control	9:124062405:G:T	splice_donor_variant	GSN	FALSE	0/1:89,83:172:99:PL=1852,0,2568	No
Case	9:124062405:G:T	splice_donor_variant	GSN	FALSE	0/1:154,163:317:99:PL=5041,0,4896	No
Case	9:124073124:G:A	splice_donor_variant	GSN	FALSE	0/1:62,39:101:99:PL=1250,0,1860	No
Case	9:124073124:G:A	splice_donor_variant	GSN	FALSE	0/1:60,60:120:99:PL=1999,0,1731	No
Control	9:124076302:G:A	splice_donor_variant	GSN	FALSE	0/1:119,169:288:99:PL=5567,0,3555	No
Case	9:124076303:T:A	splice_donor_variant	GSN	TRUE	0/1:76,70:146:99:PL=2152,0,2303	No
Control	9:124081001:G:A	stop_gained	GSN	TRUE	0/1:91,100:191:99:PL=3074,0,3083	No
Case	9:124088961:G:A	splice_donor_variant	GSN	TRUE	0/1:81,90:171:99:PL=2938,0,2590	No
Control	9:130986594:C:T	stop_gained	DNM1	FALSE	0/1:49,55:104:99:PL=1854,0,1270	No
Control	9:130986654:C:T	stop_gained	DNM1	FALSE	0/1:90,55:145:99:PL=1681,0,3117	No
Control	9:140051213:C:A	stop_gained	GRIN1	TRUE	0/1:91,90:182:99:PL=3533,0,3497	No
Case	9:141010070:C:T	stop_gained	CACNA1B	TRUE	0/1:139,140:279:99:PL=4649,0,3974	No
Control	X:118602455:C:T	splice_donor_variant	SLC25A5	FALSE	0/1:67,61:128:99:PL=1966,0,2086	No
Case	X:118602455:C:T	splice_donor_variant	SLC25A5	FALSE	1/1:0,88:88:99:PL=3363,265,0	No
Control	X:153593205:G:A	stop_gained	FLNA	FALSE	0/1:42,47:90:99:PL=1664,0,1265	No
Case	X:153593205:G:A	stop_gained	FLNA	FALSE	0/1:98,103:206:99:PL=3602,0,3111	No
Case	X:153593205:G:A	stop_gained	FLNA	FALSE	0/1:76,78:154:99:PL=2648,0,2410	No
Case	X:153593205:G:A	stop_gained	FLNA	FALSE	0/1:54,60:114:99:PL=2027,0,1691	No
Control	X:49062075:C:T	splice_donor_variant	CACNA1F	FALSE	0/1:204,63:267:99:PL=1673,0,7396	No
Control	X:49062998:G:A	stop_gained	CACNA1F	FALSE	0/1:61,33:94:99:PL=1018,0,1995	No
Case	X:49083398:C:T	splice_donor_variant	CACNA1F	FALSE	1/1:0,39:39:99:PL=1470,117,0	No

## Sheet: Table S3
Mutation class	Variant frequency	Gene set	Sample	Case_N	Case_rate	Control_N	Control_rate	OR	OR_lower	OR_upper	P (2 sided)
LoF	<0.1%	all 187 genes	Targeted sequence	271	0.052	195	0.039	1.36	1.13	1.64	0.00115
			Sweden	266	0.056	279	0.046	1.27	1.08	1.51	0.00482
			UK10K	84	0.062	324	0.068	0.947	0.74	1.2	0.655
			All case control	621	0.055	798	0.05	1.22	1.1	1.37	0.000354
		LoF intolerant genes (nonPsych)	Targeted sequence	70	0.013	42	0.0084	1.71	1.16	2.53	0.00603
			Sweden	94	0.02	67	0.011	1.81	1.34	2.48	0.000129
			UK10K	36	0.027	96	0.02	1.33	0.897	1.93	0.152
			All case control	200	0.018	205	0.013	1.63	1.33	2	2.89e-06
Nonsynonymous		all 187 genes	Targeted sequence	9199	1.8	8625	1.7	1.02	0.993	1.05	0.136
			Sweden	6830	1.4	9230	1.5	0.988	0.957	1.02	0.435
			UK10K	2326	1.7	8356	1.8	0.983	0.939	1.03	0.467
			All case control	18355	1.6	26211	1.7	1	0.983	1.02	0.849
		LoF intolerant genes (nonPsych)	Targeted sequence	5095	0.98	4727	0.95	1.03	0.993	1.07	0.111
			Sweden	3890	0.82	5079	0.83	1.02	0.979	1.06	0.344
			UK10K	1276	0.95	4513	0.95	0.994	0.934	1.06	0.856
			All case control	10261	0.91	14319	0.9	1.02	0.995	1.05	0.119
Nonsynonymous damaging		all 187 genes	Targeted sequence	5854	1.1	5425	1.1	1.03	0.996	1.07	0.0828
			Sweden	4391	0.92	5999	0.98	0.975	0.938	1.01	0.196
			UK10K	1480	1.1	5336	1.1	0.983	0.927	1.04	0.57
			All case control	11725	1	16760	1.1	1	0.977	1.03	0.928
		LoF intolerant genes (nonPsych)	Targeted sequence	3206	0.62	2914	0.58	1.05	0.999	1.1	0.0545
			Sweden	2445	0.51	3213	0.53	1.01	0.961	1.07	0.639
			UK10K	772	0.57	2762	0.58	0.992	0.915	1.07	0.849
			All case control	6423	0.57	8889	0.56	1.03	0.992	1.06	0.138
LoF	Singletons	all 187 genes	Targeted sequence	94	0.018	66	0.013	1.38	1	1.9	0.0466
			Sweden	112	0.024	98	0.016	1.44	1.1	1.9	0.00856
			UK10K	31	0.023	114	0.024	0.989	0.661	1.43	0.954
			All case control	237	0.021	278	0.018	1.31	1.09	1.57	0.00434
		LoF intolerant genes (nonPsych)	Targeted sequence	42	0.0081	27	0.0054	1.49	0.923	2.45	0.103
			Sweden	59	0.012	32	0.0052	2.34	1.52	3.64	8.25e-05
			UK10K	14	0.01	49	0.01	1.05	0.566	1.85	0.86
			All case control	115	0.01	108	0.0068	1.67	1.25	2.22	0.000445
Nonsynonymous		all 187 genes	Targeted sequence	1878	0.36	1845	0.37	0.981	0.919	1.05	0.559
			Sweden	1201	0.25	1564	0.26	0.996	0.923	1.07	0.924
			UK10K	469	0.35	1770	0.37	0.953	0.86	1.05	0.342
			All case control	3548	0.31	5179	0.33	0.981	0.938	1.02	0.384
		LoF intolerant genes (nonPsych)	Targeted sequence	1115	0.21	1051	0.21	1.03	0.945	1.12	0.509
			Sweden	727	0.15	902	0.15	1.05	0.948	1.16	0.363
			UK10K	296	0.22	1022	0.21	1.03	0.904	1.17	0.639
			All case control	2138	0.19	2975	0.19	1.04	0.978	1.1	0.235
Nonsynonymous damaging		all 187 genes	Targeted sequence	1268	0.24	1223	0.25	0.997	0.921	1.08	0.942
			Sweden	843	0.18	1057	0.17	1.02	0.936	1.12	0.598
			UK10K	312	0.23	1157	0.24	0.965	0.85	1.09	0.572
			All case control	2423	0.21	3437	0.22	1	0.948	1.06	0.984
		LoF intolerant genes (nonPsych)	Targeted sequence	770	0.15	706	0.14	1.05	0.947	1.16	0.362
			Sweden	513	0.11	617	0.1	1.07	0.95	1.2	0.268
			UK10K	189	0.14	672	0.14	1	0.852	1.18	0.953
			All case control	1472	0.13	1995	0.13	1.05	0.977	1.12	0.193

## Sheet: Table S4
Mutation class	Variant frequency	Gene set	Sample	N de novos	Case_N	Case_rate	Control_N	Control_rate	OR	OR_lower	OR_upper	P
Loss of function	<0.1%	ARC	Targeted sequence	.	14	0.0027	6	0.0012	1.88	0.83	4.91	0.135
			Sweden	.	16	0.0034	8	0.0013	2.74	1.21	6.66	0.0156
			UK10K	.	2	0.0015	13	0.0027	0.488	0.095	1.63	0.265
			All_case_control	.	32	0.0028	27	0.0017	1.78	1.01	3.13	0.0469
			Trios	2	.	.	.	.	.	.	.	0.0171
			Meta	.	.	.	.	.	.	.	.	0.00354
		NMDAR network	Targeted sequence	.	46	0.0088	28	0.0056	1.66	1.05	2.69	0.0309
			Sweden	.	45	0.0094	29	0.0047	2.06	1.3	3.32	0.00207
			UK10K	.	23	0.017	54	0.011	1.41	0.873	2.21	0.157
			All_case_control	.	114	0.01	111	0.007	1.69	1.29	2.21	0.000161
			Trios	3	.	.	.	.	.	.	.	0.014
			Meta	.	.	.	.	.	.	.	.	1.65e-05
		Voltage-gated Calcium Channel Genes	Targeted sequence	.	18	0.0035	22	0.0044	0.826	0.446	1.51	0.535
			Sweden	.	30	0.0063	38	0.0062	1.06	0.652	1.72	0.802
			UK10K	.	3	0.0022	28	0.0059	0.438	0.117	1.19	0.111
			All_case_control	.	51	0.0045	88	0.0056	0.891	0.62	1.28	0.532
			Trios	0	.	.	.	.	.	.	.	1
			Meta	.	.	.	.	.	.	.	.	0.961
		Voltage-gated Sodium Channel Genes	Targeted sequence	.	33	0.0063	16	0.0032	1.99	1.11	3.71	0.0199
			Sweden	.	31	0.0065	30	0.0049	1.35	0.809	2.25	0.251
			UK10K	.	11	0.0082	43	0.009	1.01	0.502	1.86	0.987
			All_case_control	.	75	0.0066	89	0.0056	1.41	1.01	1.97	0.0457
			Trios	1	.	.	.	.	.	.	.	0.17
			Meta	.	.	.	.	.	.	.	.	0.0254
Nonsynonymous	<0.1%	ARC	Targeted sequence	.	673	0.13	605	0.12	1.06	0.95	1.18	0.3
			Sweden	.	489	0.1	579	0.095	1.11	0.98	1.25	0.0999
			UK10K	.	144	0.11	524	0.11	0.976	0.808	1.17	0.8
			All_case_control	.	1306	0.12	1708	0.11	1.06	0.987	1.15	0.108
			Trios	7	.	.	.	.	.	.	.	0.00151
			Meta	.	.	.	.	.	.	.	.	0.000851
		NMDAR network	Targeted sequence	.	1636	0.31	1533	0.31	1.03	0.96	1.1	0.428
			Sweden	.	1389	0.29	1828	0.3	1.01	0.942	1.08	0.781
			UK10K	.	435	0.32	1447	0.3	1.07	0.962	1.19	0.21
			All_case_control	.	3460	0.31	4808	0.3	1.03	0.983	1.08	0.225
			Trios	8	.	.	.	.	.	.	.	0.0424
			Meta	.	.	.	.	.	.	.	.	0.03
		Voltage-gated Calcium Channel Genes	Targeted sequence	.	1345	0.26	1285	0.26	1	0.931	1.08	0.904
			Sweden	.	891	0.19	1204	0.2	0.995	0.912	1.09	0.909
			UK10K	.	290	0.22	1085	0.23	0.951	0.835	1.08	0.443
			All_case_control	.	2526	0.22	3574	0.23	0.992	0.941	1.05	0.767
			Trios	3	.	.	.	.	.	.	.	0.743
			Meta	.	.	.	.	.	.	.	.	0.816
		Voltage-gated Sodium Channel Genes	Targeted sequence	.	913	0.18	800	0.16	1.09	0.99	1.2	0.0799
			Sweden	.	657	0.14	875	0.14	1.02	0.919	1.13	0.742
			UK10K	.	234	0.17	855	0.18	0.965	0.834	1.11	0.623
			All_case_control	.	1804	0.16	2530	0.16	1.04	0.974	1.1	0.256
			Trios	1	.	.	.	.	.	.	.	0.772
			Meta	.	.	.	.	.	.	.	.	0.328
Nonsynonymous damaging	<0.1%	ARC	Targeted sequence	.	417	0.08	369	0.074	1.07	0.934	1.23	0.317
			Sweden	.	286	0.06	375	0.061	1	0.858	1.17	0.965
			UK10K	.	83	0.062	297	0.062	0.991	0.772	1.26	0.942
			All_case_control	.	786	0.069	1041	0.066	1.03	0.939	1.14	0.494
			Trios	7	.	.	.	.	.	.	.	0.00151
			Meta	.	.	.	.	.	.	.	.	0.00332
		NMDAR network	Targeted sequence	.	1091	0.21	997	0.2	1.05	0.964	1.14	0.263
			Sweden	.	931	0.2	1224	0.2	1.01	0.932	1.1	0.734
			UK10K	.	264	0.2	954	0.2	0.993	0.864	1.14	0.916
			All_case_control	.	2286	0.2	3175	0.2	1.03	0.971	1.08	0.369
			Trios	8	.	.	.	.	.	.	.	0.0424
			Meta	.	.	.	.	.	.	.	.	0.0458
		Voltage-gated Calcium Channel Genes	Targeted sequence	.	864	0.17	816	0.16	1.02	0.929	1.12	0.662
			Sweden	.	652	0.14	857	0.14	1.02	0.921	1.13	0.706
			UK10K	.	202	0.15	747	0.16	0.972	0.829	1.13	0.717
			All_case_control	.	1718	0.15	2420	0.15	1.01	0.95	1.08	0.703
			Trios	3	.	.	.	.	.	.	.	0.456
			Meta	.	.	.	.	.	.	.	.	0.454
		Voltage-gated Sodium Channel Genes	Targeted sequence	.	644	0.12	550	0.11	1.12	0.998	1.26	0.0544
			Sweden	.	470	0.099	596	0.098	1.06	0.939	1.2	0.333
			UK10K	.	182	0.14	599	0.13	1.07	0.902	1.26	0.438
			All_case_control	.	1296	0.11	1745	0.11	1.09	1.01	1.17	0.0284
			Trios	1	.	.	.	.	.	.	.	0.772
			Meta	.	.	.	.	.	.	.	.	0.06
Loss of function	Singletons	ARC	Targeted sequence	.	9	0.0017	5	0.001	1.41	0.543	4.16	0.489
			Sweden	.	12	0.0025	6	0.00098	2.57	0.996	7.23	0.0509
			UK10K	.	0	0	11	0.0023	0.106	0.000824	0.821	0.0268
			All_case_control	.	21	0.0019	22	0.0014	1.64	0.814	3.28	0.167
			Trios	2	.	.	.	.	.	.	.	0.0171
			Meta	.	.	.	.	.	.	.	.	0.0108
		NMDAR network	Targeted sequence	.	22	0.0042	12	0.0024	1.74	0.894	3.57	0.104
			Sweden	.	28	0.0059	16	0.0026	2.19	1.19	4.15	0.0113
			UK10K	.	7	0.0052	26	0.0055	0.999	0.433	1.98	0.997
			All_case_control	.	57	0.005	54	0.0034	1.64	1.1	2.44	0.0145
			Trios	3	.	.	.	.	.	.	.	0.014
			Meta	.	.	.	.	.	.	.	.	0.00103
		Voltage-gated Calcium Channel Genes	Targeted sequence	.	7	0.0013	13	0.0026	0.529	0.204	1.27	0.156
			Sweden	.	18	0.0038	13	0.0021	1.57	0.768	3.29	0.216
			UK10K	.	3	0.0022	8	0.0017	1.6	0.383	5.42	0.488
			All_case_control	.	28	0.0025	34	0.0021	1.1	0.652	1.87	0.712
			Trios	0	.	.	.	.	.	.	.	1
			Meta	.	.	.	.	.	.	.	.	0.724
		Voltage-gated Sodium Channel Genes	Targeted sequence	.	8	0.0015	5	0.001	1.44	0.492	4.56	0.51
			Sweden	.	13	0.0027	12	0.002	1.52	0.689	3.38	0.296
			UK10K	.	5	0.0037	16	0.0034	1.19	0.401	3.01	0.74
			All_case_control	.	26	0.0023	33	0.0021	1.39	0.806	2.41	0.235
			Trios	1	.	.	.	.	.	.	.	0.17
			Meta	.	.	.	.	.	.	.	.	0.0979
Nonsynonymous	Singletons	ARC	Targeted sequence	.	170	0.033	162	0.032	1.02	0.817	1.26	0.89
			Sweden	.	113	0.024	130	0.021	1.11	0.864	1.43	0.402
			UK10K	.	37	0.027	141	0.03	0.905	0.62	1.29	0.586
			All_case_control	.	320	0.028	433	0.027	1.03	0.885	1.2	0.711
			Trios	7	.	.	.	.	.	.	.	0.00151
			Meta	.	.	.	.	.	.	.	.	0.00458
		NMDAR network	Targeted sequence	.	435	0.084	377	0.076	1.13	0.988	1.3	0.0738
			Sweden	.	280	0.059	330	0.054	1.09	0.927	1.28	0.297
			UK10K	.	103	0.076	357	0.075	1.02	0.818	1.27	0.828
			All_case_control	.	818	0.072	1064	0.067	1.1	0.999	1.21	0.0536
			Trios	8	.	.	.	.	.	.	.	0.0424
			Meta	.	.	.	.	.	.	.	.	0.0088
		Voltage-gated Calcium Channel Genes	Targeted sequence	.	240	0.046	256	0.051	0.901	0.754	1.08	0.251
			Sweden	.	172	0.036	193	0.032	1.15	0.931	1.41	0.196
			UK10K	.	58	0.043	201	0.042	1	0.742	1.33	0.998
			All_case_control	.	470	0.042	650	0.041	0.998	0.883	1.13	0.976
			Trios	3	.	.	.	.	.	.	.	0.743
			Meta	.	.	.	.	.	.	.	.	0.748
		Voltage-gated Sodium Channel Genes	Targeted sequence	.	176	0.034	173	0.035	0.969	0.784	1.2	0.772
			Sweden	.	107	0.022	143	0.023	0.999	0.776	1.28	0.996
			UK10K	.	52	0.039	184	0.039	0.958	0.698	1.29	0.783
			All_case_control	.	335	0.03	500	0.032	0.976	0.846	1.13	0.744
			Trios	1	.	.	.	.	.	.	.	0.772
			Meta	.	.	.	.	.	.	.	.	0.836
Nonsynonymous damaging	Singletons	ARC	Targeted sequence	.	117	0.022	110	0.022	1.03	0.79	1.34	0.845
			Sweden	.	84	0.018	99	0.016	1.1	0.817	1.47	0.532
			UK10K	.	23	0.017	92	0.019	0.854	0.532	1.32	0.487
			All_case_control	.	224	0.02	301	0.019	1.02	0.854	1.22	0.807
			Trios	7	.	.	.	.	.	.	.	0.00151
			Meta	.	.	.	.	.	.	.	.	0.00512
		NMDAR network	Targeted sequence	.	306	0.059	268	0.054	1.12	0.948	1.31	0.188
			Sweden	.	206	0.043	233	0.038	1.13	0.932	1.36	0.218
			UK10K	.	70	0.052	241	0.051	1.04	0.789	1.34	0.797
			All_case_control	.	582	0.051	742	0.047	1.1	0.987	1.24	0.0824
			Trios	8	.	.	.	.	.	.	.	0.0424
			Meta	.	.	.	.	.	.	.	.	0.0128
		Voltage-gated Calcium Channel Genes	Targeted sequence	.	164	0.031	172	0.034	0.922	0.743	1.14	0.46
			Sweden	.	131	0.027	141	0.023	1.16	0.91	1.48	0.229
			UK10K	.	43	0.032	147	0.031	1.01	0.711	1.41	0.951
			All_case_control	.	338	0.03	460	0.029	1.02	0.881	1.18	0.803
			Trios	3	.	.	.	.	.	.	.	0.456
			Meta	.	.	.	.	.	.	.	.	0.494
		Voltage-gated Sodium Channel Genes	Targeted sequence	.	133	0.026	112	0.022	1.13	0.875	1.46	0.352
			Sweden	.	78	0.016	101	0.017	1.02	0.762	1.37	0.873
			UK10K	.	40	0.03	133	0.028	1.02	0.709	1.44	0.906
			All_case_control	.	251	0.022	346	0.022	1.07	0.902	1.27	0.446
			Trios	1	.	.	.	.	.	.	.	0.772
			Meta	.	.	.	.	.	.	.	.	0.475

## Sheet: Table S5
Gene set	Test (variant frequency <0.1%)	Para zscore	Sample	Case_N	Case_rate	Control_N	Control_rate	OR	OR_lower	OR_upper	P
Voltage-gated sodium channels	LoF + paralog conserved missense variants	Para_zscore > 0	Targeted sequence	381	0.073	285	0.057	1.26	1.08	1.47	0.00349
			Sweden	249	0.052	292	0.048	1.15	0.967	1.37	0.115
			UK10K	96	0.071	307	0.065	1.09	0.862	1.36	0.467
			All_case_control	726	0.064	884	0.056	1.18	1.07	1.31	0.0014
	Paralog non-conserved missense variants	Para_zscore < 0	Targeted sequence	431	0.083	394	0.079	1.05	0.911	1.2	0.521
			Sweden	317	0.067	467	0.076	0.919	0.795	1.06	0.246
			UK10K	113	0.084	450	0.095	0.891	0.72	1.09	0.272
			All_case_control	861	0.076	1311	0.083	0.965	0.881	1.06	0.436
Voltage-gated calcium channels	LoF + paralog conserved missense variants	Para_zscore > 0	Targeted sequence	516	0.099	502	0.1	0.995	0.881	1.12	0.93
			Sweden	366	0.077	523	0.086	0.947	0.829	1.08	0.428
			UK10K	125	0.093	447	0.094	0.987	0.804	1.2	0.897
			All_case_control	1007	0.089	1472	0.093	0.975	0.898	1.06	0.55

## Sheet: Table S6
Gene	Test (variant frequency <0.1%)	Sample	Case_N	Case_rate	Control_N	Control_rate	OR	OR_lower	OR_upper	P
SCN10A	LoF + paralog conserved missense variants	Targeted sequencing	38	0.0073	35	0.007	0.979803	0.616315	1.56201	0.931193
		Sweden	49	0.01	55	0.009	1.26879	0.856945	1.87349	0.232988
		UK10K	14	0.01	35	0.0074	1.30367	0.688598	2.34882	0.40117
		All_case_control	101	0.0089	125	0.0079	1.16979	0.893238	1.53196	0.254471
SCN11A	LoF + paralog conserved missense variants	Targeted sequencing	69	0.013	48	0.0096	1.30901	0.903708	1.91095	0.155014
		Sweden	46	0.0097	51	0.0084	1.1804	0.785261	1.76936	0.423013
		UK10K	10	0.0074	57	0.012	0.585189	0.285369	1.08466	0.0915546
		All_case_control	125	0.011	156	0.0098	1.11696	0.865694	1.44115	0.394929
SCN1A	LoF + paralog conserved missense variants	Targeted sequencing	12	0.0023	15	0.003	0.809442	0.374069	1.7178	0.581498
		Sweden	14	0.0029	15	0.0025	1.35909	0.65042	2.82423	0.409611
		UK10K	4	0.003	12	0.0025	1.18642	0.349267	3.37822	0.765086
		All_case_control	30	0.0027	42	0.0026	1.08088	0.667204	1.75104	0.75202
SCN1B	LoF + paralog conserved missense variants	Targeted sequencing	2	0.00038	1	0.0002	1.95773	0.254835	21.7634	0.512634
		Sweden	0	0	0	0	.	.	.	.
		UK10K	0	0	1	0.00021	0.725116	0.00496177	13.6432	0.840196
		All_case_control	2	0.00018	2	0.00013	1.58418	0.195745	12.8209	0.666299
SCN2A	LoF + paralog conserved missense variants	Targeted sequencing	22	0.0042	12	0.0024	1.82488	0.92033	3.78523	0.0855873
		Sweden	8	0.0017	8	0.0013	1.2934	0.488606	3.42415	0.598284
		UK10K	5	0.0037	12	0.0025	1.65064	0.539381	4.45278	0.357785
		All_case_control	35	0.0031	32	0.002	1.62855	0.981242	2.70287	0.0591997
SCN2B	LoF + paralog conserved missense variants	Targeted sequencing	13	0.0025	6	0.0012	1.91443	0.768194	5.28772	0.166475
		Sweden	4	0.00084	8	0.0013	0.6362	0.179835	1.96652	0.438439
		UK10K	1	0.00074	4	0.00084	1.45669	0.142588	8.16307	0.704371
		All_case_control	18	0.0016	18	0.0011	1.26734	0.622475	2.58027	0.513674
SCN3A	LoF + paralog conserved missense variants	Targeted sequencing	8	0.0015	10	0.002	0.796656	0.307613	2.0067	0.628362
		Sweden	8	0.0017	11	0.0018	1.00661	0.392954	2.47279	0.988626
		UK10K	7	0.0052	18	0.0038	1.26054	0.497746	2.89323	0.606295
		All_case_control	23	0.002	39	0.0025	1.01431	0.596827	1.72384	0.95811
SCN3B	LoF + paralog conserved missense variants	Targeted sequencing	0	0	0	0	.	.	.	.
		Sweden	0	0	1	0.00016	0.642803	0.00440201	12.0708	0.779596
		UK10K	0	0	0	0	.	.	.	.
		All_case_control	0	0	1	6.3e-05	0.642803	0.00440201	12.0708	0.779596
SCN4A	LoF + paralog conserved missense variants	Targeted sequencing	46	0.0088	41	0.0082	1.10198	0.719634	1.69313	0.655069
		Sweden	37	0.0078	52	0.0085	0.937029	0.607056	1.43232	0.76531
		UK10K	10	0.0074	38	0.008	1.09846	0.519431	2.13239	0.793967
		All_case_control	93	0.0082	131	0.0083	1.02882	0.778308	1.35996	0.841821
SCN4B	LoF + paralog conserved missense variants	Targeted sequencing	1	0.00019	5	0.001	0.202541	0.0207454	1.01625	0.052486
		Sweden	2	0.00042	4	0.00065	0.762966	0.132433	3.46146	0.729723
		UK10K	0	0	2	0.00042	1.17283	0.00848153	14.5351	0.919643
		All_case_control	3	0.00027	11	0.00069	0.482047	0.144672	1.60618	0.234714
SCN5A	LoF + paralog conserved missense variants	Targeted sequencing	42	0.0081	41	0.0082	0.970234	0.630862	1.4934	0.890231
		Sweden	44	0.0092	35	0.0057	1.57687	1.00696	2.48617	0.0465617
		UK10K	8	0.0059	24	0.005	1.38764	0.587292	2.9837	0.435061
		All_case_control	94	0.0083	100	0.0063	1.24278	0.928125	1.66411	0.144508
SCN7A	LoF + paralog conserved missense variants	Targeted sequencing	73	0.014	37	0.0074	1.89829	1.28059	2.86026	0.00129281
		Sweden	18	0.0038	22	0.0036	1.18147	0.626325	2.20121	0.601434
		UK10K	22	0.016	53	0.011	1.47072	0.869773	2.41067	0.146033
		All_case_control	113	0.01	112	0.0071	1.59644	1.20336	2.11792	0.00118045
SCN8A	LoF + paralog conserved missense variants	Targeted sequencing	13	0.0025	4	0.0008	2.5996	0.952303	8.61083	0.0628807
		Sweden	3	0.00063	8	0.0013	0.528523	0.128573	1.74569	0.30495
		UK10K	5	0.0037	9	0.0019	1.79877	0.571917	5.14869	0.298201
		All_case_control	21	0.0019	21	0.0013	1.49758	0.763713	2.93663	0.239834
SCN9A	LoF + paralog conserved missense variants	Targeted sequencing	42	0.0081	30	0.006	1.28927	0.807211	2.0834	0.288845
		Sweden	16	0.0034	22	0.0036	1.03933	0.547049	1.93733	0.903892
		UK10K	10	0.0074	42	0.0088	0.891497	0.4255	1.70806	0.74083
		All_case_control	68	0.006	94	0.0059	1.11559	0.798928	1.55776	0.520792

## Sheet: Table S7
Gene	Targeted sequence								Swedish								UK10K								All case control								Trios		case-control-denovo meta-analysis
	case_N	case_rate	con_N	con_rate	OR	OR_lower	OR_upper	P	Swe_case_N	Swe_case_rate	Swe_con_N	Swe_con_rate	Swe_OR	Swe_OR_lower	Swe_OR_upper	Swe_P	UK10K_case_N	UK10K_case_rate	UK10K_con_N	UK10K_con_rate	UK10K_OR	UK10K_OR_lower	UK10K_OR_upper	UK10K_P	All_Case_N	All_case_rate	All_con_N	All_con_rate	All_OR	All_OR_lower	All_OR_upper	All_P	LoF_N	P	P
TAF13	0	0	0	0	.	.	.	.	1	0.00021	0	0	2.45	0.13	357	0.56	0	0	0	0	.	.	.	.	1	8.8e-05	0	0	2.45	0.13	357	0.28	2	3.88e-06	1.6e-05
MKI67	3	0.00058	4	0.0008	0.703	0.155	2.94	0.624	10	0.0021	11	0.0018	1.22	0.511	2.86	0.652	3	0.0022	3	0.00063	3.13	0.655	15	0.145	16	0.0014	18	0.0011	1.29	0.65	2.55	0.234	2	0.000139	0.00037
NIPAL3	2	0.00038	1	0.0002	1.35	0.177	14.8	0.773	1	0.00021	1	0.00016	1.28	0.103	15.9	0.831	1	0.00074	0	0	16.2	0.858	2370	0.0624	4	0.00035	2	0.00013	1.85	0.349	9.81	0.235	1	0.00319	0.00613
PSPC1	1	0.00019	1	0.0002	0.78	0.0633	9.61	0.83	0	0	0	0	.	.	.	.	0	0	0	0	.	.	.	.	1	8.8e-05	1	6.3e-05	0.78	0.0633	9.61	0.585	1	0.00358	0.015
PHF7	0	0	0	0	.	.	.	.	0	0	0	0	.	.	.	.	0	0	0	0	.	.	.	.	0	0	0	0	.	.	.	.	1	0.00409	0.00409
ESAM	0	0	0	0	.	.	.	.	0	0	0	0	.	.	.	.	1	0.00074	2	0.00042	2.64	0.229	21.3	0.387	1	8.8e-05	2	0.00013	2.64	0.229	21.3	0.194	1	0.00434	0.00679
HSPA8	0	0	0	0	.	.	.	.	1	0.00021	0	0	2.33	0.112	355	0.596	0	0	0	0	.	.	.	.	1	8.8e-05	0	0	2.33	0.112	355	0.298	1	0.00596	0.013
ZDHHC5	0	0	0	0	.	.	.	.	1	0.00021	1	0.00016	1.52	0.12	19.2	0.724	0	0	0	0	.	.	.	.	1	8.8e-05	1	6.3e-05	1.52	0.12	19.2	0.362	1	0.00641	0.0164
SSBP3	0	0	0	0	.	.	.	.	0	0	0	0	.	.	.	.	0	0	0	0	.	.	.	.	0	0	0	0	.	.	.	.	1	0.00652	0.00652
SYNGAP1	0	0	0	0	.	.	.	.	0	0	0	0	.	.	.	.	0	0	0	0	.	.	.	.	0	0	0	0	.	.	.	.	1	0.0089	0.0089
CRYBG3	3	0.00058	3	0.0006	0.957	0.198	4.62	0.954	1	0.00021	3	0.00049	0.568	0.0546	3.51	0.553	0	0	1	0.00021	1.34	0.00914	25.3	0.862	4	0.00035	7	0.00044	0.824	0.237	2.87	0.62	1	0.011	0.0408
SHANK1	0	0	0	0	.	.	.	.	1	0.00021	0	0	3.91	0.208	571	0.365	0	0	0	0	.	.	.	.	1	8.8e-05	0	0	3.91	0.208	571	0.182	1	0.0122	0.0158
DPYD	2	0.00038	0	0	8.95	0.723	1240	0.0913	8	0.0017	5	0.00082	2.12	0.796	6.38	0.133	0	0	6	0.0013	0.301	0.00229	2.63	0.337	10	0.00088	11	0.00069	1.94	0.738	5.1	0.0894	1	0.0128	0.00888
LPHN2	1	0.00019	0	0	3.53	0.187	517	0.404	1	0.00021	1	0.00016	1.28	0.0969	17	0.836	2	0.0015	2	0.00042	4.28	0.602	30.3	0.138	4	0.00035	3	0.00019	2.91	0.611	13.9	0.0899	1	0.0133	0.00927
DLG2	2	0.00038	1	0.0002	1.7	0.226	18.7	0.601	1	0.00021	0	0	4.48	0.238	655	0.317	2	0.0015	3	0.00063	2.29	0.367	12.3	0.346	5	0.00044	4	0.00025	2.2	0.559	8.66	0.13	1	0.0142	0.0134
CCDC39	5	0.00096	5	0.001	0.861	0.253	2.94	0.805	8	0.0017	9	0.0015	1.45	0.555	3.73	0.439	2	0.0015	7	0.0015	1.12	0.207	4.31	0.876	15	0.0013	21	0.0013	1.18	0.596	2.33	0.318	1	0.0156	0.0312
MYH9	0	0	1	0.0002	0.197	0.00135	3.72	0.278	0	0	0	0	.	.	.	.	0	0	0	0	.	.	.	.	0	0	1	6.3e-05	0.197	0.00135	3.72	0.861	1	0.0156	0.0715
NLRC5	0	0	1	0.0002	0.46	0.00315	8.66	0.616	4	0.00084	6	0.00098	0.793	0.216	2.67	0.709	1	0.00074	2	0.00042	2.61	0.23	20.6	0.39	5	0.00044	9	0.00057	0.988	0.33	2.95	0.509	1	0.0174	0.0507
AK9	6	0.0012	5	0.001	1.14	0.354	3.8	0.826	2	0.00042	6	0.00098	0.478	0.0873	1.89	0.304	0	0	7	0.0015	0.34	0.00259	2.9	0.392	8	0.00071	18	0.0011	0.762	0.306	1.9	0.72	1	0.02	0.0753
SCN2A	0	0	0	0	.	.	.	.	0	0	0	0	.	.	.	.	0	0	0	0	.	.	.	.	0	0	0	0	.	.	.	.	1	0.0233	0.0233
PIK3C2B	2	0.00038	1	0.0002	1.89	0.24	21.6	0.541	5	0.001	3	0.00049	2.56	0.673	11.2	0.167	0	0	2	0.00042	0.553	0.00396	7.08	0.688	7	0.00062	6	0.00038	2.05	0.638	6.62	0.114	1	0.0296	0.0226
LRP1	1	0.00019	0	0	3.24	0.172	473	0.438	1	0.00021	0	0	2.68	0.143	392	0.519	0	0	2	0.00042	0.921	0.00662	11.7	0.957	2	0.00018	2	0.00013	1.8	0.158	20.6	0.317	1	0.0428	0.072
LAMA2	6	0.0012	8	0.0016	0.723	0.246	2.03	0.538	11	0.0023	19	0.0031	0.732	0.339	1.51	0.403	6	0.0045	18	0.0038	1.31	0.5	2.99	0.553	23	0.002	45	0.0028	0.88	0.53	1.46	0.689	1	0.0449	0.138
KIAA1109	4	0.00077	4	0.0008	1.11	0.28	4.37	0.881	12	0.0025	8	0.0013	2.08	0.874	5.21	0.0977	0	0	3	0.00063	0.513	0.00379	5.43	0.635	16	0.0014	15	0.00095	1.64	0.781	3.44	0.0957	1	0.0593	0.035
NEB	21	0.004	15	0.003	1.38	0.743	2.66	0.308	8	0.0017	8	0.0013	1.22	0.457	3.27	0.684	4	0.003	16	0.0034	1.05	0.319	2.82	0.931	33	0.0029	39	0.0025	1.27	0.785	2.06	0.164	1	0.118	0.0961
ACTN2	1	0.00019	0	0	2.92	0.155	427	0.481	0	0	0	0	.	.	.	.	0	0	0	0	.	.	.	.	1	8.8e-05	0	0	2.92	0.155	427	0.241	0	1	0.583
ACTN4	0	0	0	0	.	.	.	.	0	0	0	0	.	.	.	.	0	0	0	0	.	.	.	.	0	0	0	0	.	.	.	.	0	1	1
ALDOC	0	0	0	0	.	.	.	.	0	0	0	0	.	.	.	.	0	0	0	0	.	.	.	.	0	0	0	0	.	.	.	.	0	1	1
APH1A	0	0	0	0	.	.	.	.	0	0	0	0	.	.	.	.	0	0	0	0	.	.	.	.	0	0	0	0	.	.	.	.	0	1	1
ARF5	0	0	0	0	.	.	.	.	0	0	0	0	.	.	.	.	0	0	0	0	.	.	.	.	0	0	0	0	.	.	.	.	0	1	1
ATP1A1	0	0	0	0	.	.	.	.	1	0.00021	0	0	3.67	0.195	536	0.389	0	0	0	0	.	.	.	.	1	8.8e-05	0	0	3.67	0.195	536	0.194	0	1	0.513
ATP1A3	0	0	0	0	.	.	.	.	0	0	0	0	.	.	.	.	0	0	0	0	.	.	.	.	0	0	0	0	.	.	.	.	0	1	1
ATP1B1	0	0	0	0	.	.	.	.	0	0	0	0	.	.	.	.	0	0	0	0	.	.	.	.	0	0	0	0	.	.	.	.	0	1	1
ATP2B4	1	0.00019	0	0	2.44	0.13	357	0.56	1	0.00021	1	0.00016	1.08	0.0869	13.4	0.947	0	0	1	0.00021	0.88	0.006	16.7	0.937	2	0.00018	2	0.00013	1.23	0.151	10.1	0.423	0	1	0.787
BAIAP2	3	0.00058	0	0	9.44	0.914	1270	0.0609	2	0.00042	1	0.00016	2.31	0.279	27	0.433	0	0	0	0	.	.	.	.	5	0.00044	1	6.3e-05	3.69	0.511	26.7	0.0977	0	1	0.325
C7orf60	0	0	0	0	.	.	.	.	0	0	0	0	.	.	.	.	0	0	0	0	.	.	.	.	0	0	0	0	.	.	.	.	0	1	1
CACNA1A	0	0	0	0	.	.	.	.	1	0.00021	2	0.00033	0.695	0.059	5.57	0.732	0	0	0	0	.	.	.	.	1	8.8e-05	2	0.00013	0.695	0.059	5.57	0.634	0	1	0.923
CACNA1B	1	0.00019	0	0	2.54	0.135	371	0.543	3	0.00063	1	0.00016	2.88	0.472	29.8	0.255	0	0	1	0.00021	0.895	0.00611	16.9	0.945	4	0.00035	2	0.00013	2.36	0.397	14	0.173	0	1	0.476
CACNA1C	2	0.00038	1	0.0002	1.61	0.211	17.9	0.64	2	0.00042	0	0	8.78	0.711	1210	0.0939	0	0	0	0	.	.	.	.	4	0.00035	1	6.3e-05	2.62	0.359	19.1	0.171	0	1	0.474
CACNA1D	1	0.00019	1	0.0002	0.857	0.0694	10.6	0.894	0	0	0	0	.	.	.	.	1	0.00074	0	0	7.63	0.405	1120	0.171	2	0.00018	1	6.3e-05	1.56	0.146	16.6	0.357	0	1	0.725
CACNA1E	0	0	1	0.0002	0.271	0.00185	5.09	0.386	0	0	1	0.00016	0.337	0.00231	6.34	0.475	0	0	0	0	.	.	.	.	0	0	2	0.00013	0.302	0.0123	7.43	0.768	0	1	0.971
CACNA1F	2	0.00038	2	0.0004	1.02	0.241	4.95	0.977	0	0	0	0	.	.	.	.	0	0	1	0.00021	1.88	0.0129	35.3	0.716	2	0.00018	3	0.00019	1.09	0.238	5.02	0.455	0	1	0.813
CACNA1G	0	0	1	0.0002	0.256	0.00175	4.81	0.365	0	0	0	0	.	.	.	.	0	0	0	0	.	.	.	.	0	0	1	6.3e-05	0.256	0.00175	4.81	0.818	0	1	0.982
CACNA1H	0	0	0	0	.	.	.	.	1	0.00021	2	0.00033	0.877	0.079	6.75	0.899	0	0	0	0	.	.	.	.	1	8.8e-05	2	0.00013	0.877	0.079	6.75	0.55	0	1	0.879
CACNA1I	0	0	2	0.0004	0.18	0.00129	2.28	0.202	0	0	0	0	.	.	.	.	0	0	2	0.00042	0.617	0.00429	9.16	0.754	0	0	4	0.00025	0.324	0.0215	4.89	0.792	0	1	0.977
CACNA1S	0	0	0	0	.	.	.	.	2	0.00042	6	0.00098	0.572	0.103	2.3	0.445	1	0.00074	0	0	6.14	0.326	898	0.223	3	0.00027	6	0.00038	0.738	0.167	3.26	0.656	0	1	0.933
CACNA2D1	0	0	1	0.0002	0.584	0.004	11	0.732	1	0.00021	0	0	2.22	0.118	324	0.606	0	0	1	0.00021	2.1	0.0144	39.9	0.671	1	8.8e-05	2	0.00013	1.4	0.102	19.1	0.401	0	1	0.768
CACNA2D2	0	0	0	0	.	.	.	.	2	0.00042	0	0	8.39	0.672	1160	0.103	0	0	0	0	.	.	.	.	2	0.00018	0	0	8.39	0.672	1160	0.0517	0	1	0.205
CACNA2D3	0	0	0	0	.	.	.	.	2	0.00042	2	0.00033	1.56	0.24	10.2	0.62	0	0	0	0	.	.	.	.	2	0.00018	2	0.00013	1.56	0.24	10.2	0.31	0	1	0.673
CACNA2D4	6	0.0012	6	0.0012	1.02	0.33	3.14	0.975	9	0.0019	12	0.002	0.993	0.409	2.33	0.987	0	0	14	0.0029	0.142	0.00111	1.08	0.0634	15	0.0013	32	0.002	0.903	0.458	1.78	0.616	0	1	0.914
CACNB1	1	0.00019	3	0.0006	0.472	0.0449	2.95	0.431	3	0.00063	6	0.00098	0.775	0.182	2.78	0.701	0	0	2	0.00042	0.55	0.00398	6.8	0.682	4	0.00035	11	0.00069	0.659	0.216	2.01	0.768	0	1	0.971
CACNB2	1	0.00019	0	0	2.29	0.122	334	0.591	2	0.00042	2	0.00033	1.05	0.16	6.82	0.96	0	0	2	0.00042	0.538	0.00389	6.68	0.67	3	0.00027	4	0.00025	1.02	0.201	5.18	0.491	0	1	0.84
CACNB3	1	0.00019	0	0	2.9	0.154	424	0.485	0	0	1	0.00016	0.438	0.003	8.23	0.592	0	0	1	0.00021	2.13	0.0146	40.1	0.666	1	8.8e-05	2	0.00013	1.39	0.102	19	0.402	0	1	0.768
CACNB4	2	0.00038	0	0	5.98	0.476	830	0.179	2	0.00042	2	0.00033	1.4	0.213	9.27	0.709	0	0	1	0.00021	0.91	0.00621	17.2	0.953	4	0.00035	3	0.00019	1.75	0.342	8.95	0.251	0	1	0.598
CACNG1	0	0	4	0.0008	0.101	0.000757	0.963	0.0456	0	0	0	0	.	.	.	.	1	0.00074	1	0.00021	5.49	0.443	68.2	0.163	1	8.8e-05	5	0.00032	1.04	0.124	8.69	0.486	0	1	0.837
CACNG2	0	0	0	0	.	.	.	.	0	0	0	0	.	.	.	.	0	0	0	0	.	.	.	.	0	0	0	0	.	.	.	.	0	1	1
CACNG3	0	0	0	0	.	.	.	.	0	0	0	0	.	.	.	.	0	0	0	0	.	.	.	.	0	0	0	0	.	.	.	.	0	1	1
CACNG4	0	0	0	0	.	.	.	.	0	0	0	0	.	.	.	.	0	0	2	0.00042	0.443	0.0032	5.5	0.569	0	0	2	0.00013	0.443	0.0032	5.5	0.716	0	1	0.955
CACNG5	0	0	0	0	.	.	.	.	0	0	0	0	.	.	.	.	0	0	0	0	.	.	.	.	0	0	0	0	.	.	.	.	0	1	1
CACNG6	1	0.00019	0	0	2.49	0.132	363	0.552	0	0	0	0	.	.	.	.	0	0	0	0	.	.	.	.	1	8.8e-05	0	0	2.49	0.132	363	0.276	0	1	0.632
CACNG7	0	0	0	0	.	.	.	.	0	0	1	0.00016	0.27	0.00185	5.08	0.385	0	0	0	0	.	.	.	.	0	0	1	6.3e-05	0.27	0.00185	5.08	0.807	0	1	0.98
CACNG8	0	0	0	0	.	.	.	.	0	0	0	0	.	.	.	.	0	0	0	0	.	.	.	.	0	0	0	0	.	.	.	.	0	1	1
CAMK2A	0	0	0	0	.	.	.	.	1	0.00021	0	0	4.59	0.244	671	0.309	0	0	0	0	.	.	.	.	1	8.8e-05	0	0	4.59	0.244	671	0.154	0	1	0.443
CAMK2B	1	0.00019	1	0.0002	1.2	0.0963	15	0.875	0	0	0	0	.	.	.	.	0	0	0	0	.	.	.	.	1	8.8e-05	1	6.3e-05	1.2	0.0963	15	0.437	0	1	0.799
CAPZA2	0	0	0	0	.	.	.	.	0	0	0	0	.	.	.	.	0	0	1	0.00021	1.45	0.0099	27.3	0.827	0	0	1	6.3e-05	1.45	0.0099	27.3	0.413	0	1	0.778
CAPZB	0	0	0	0	.	.	.	.	0	0	1	0.00016	0.499	0.00341	9.38	0.654	0	0	0	0	.	.	.	.	0	0	1	6.3e-05	0.499	0.00341	9.38	0.673	0	1	0.939
CD14	0	0	0	0	.	.	.	.	0	0	0	0	.	.	.	.	0	0	1	0.00021	2.31	0.0158	43.7	0.635	0	0	1	6.3e-05	2.31	0.0158	43.7	0.317	0	1	0.682
CDH2	0	0	2	0.0004	0.251	0.00182	3.1	0.309	1	0.00021	1	0.00016	1.93	0.155	23.9	0.575	0	0	0	0	.	.	.	.	1	8.8e-05	3	0.00019	0.929	0.1	8.62	0.526	0	1	0.864
CIT	1	0.00019	0	0	4.37	0.232	639	0.326	4	0.00084	0	0	12.7	1.33	1690	0.0242	0	0	0	0	.	.	.	.	5	0.00044	0	0	8.79	0.616	125	0.0545	0	1	0.213
CNOT1	0	0	0	0	.	.	.	.	1	0.00021	1	0.00016	1.16	0.0939	14.3	0.898	0	0	1	0.00021	1.36	0.00932	25.7	0.854	1	8.8e-05	2	0.00013	1.21	0.114	12.9	0.437	0	1	0.799
CR1L	4	0.00077	4	0.0008	0.979	0.249	3.84	0.974	2	0.00042	5	0.00082	0.524	0.0939	2.18	0.383	1	0.00074	7	0.0015	0.732	0.0752	3.54	0.725	7	0.00062	16	0.001	0.743	0.295	1.87	0.736	0	1	0.962
CRMP1	0	0	0	0	.	.	.	.	1	0.00021	0	0	3.33	0.168	497	0.437	0	0	1	0.00021	0.728	0.00497	13.8	0.842	1	8.8e-05	1	6.3e-05	1.55	0.062	38.6	0.395	0	1	0.762
CSMD1	4	0.00077	3	0.0006	1.14	0.271	5.21	0.856	2	0.00042	1	0.00016	2.3	0.304	25.3	0.412	0	0	1	0.00021	1.39	0.00951	26.4	0.844	6	0.00053	5	0.00032	1.4	0.412	4.78	0.294	0	1	0.654
CTNNB1	1	0.00019	0	0	2.67	0.142	391	0.521	0	0	0	0	.	.	.	.	0	0	0	0	.	.	.	.	1	8.8e-05	0	0	2.67	0.142	391	0.26	0	1	0.611
CUL3	0	0	0	0	.	.	.	.	0	0	0	0	.	.	.	.	0	0	1	0.00021	1.92	0.013	36.5	0.708	0	0	1	6.3e-05	1.92	0.013	36.5	0.354	0	1	0.722
CYFIP1	1	0.00019	0	0	2.46	0.131	360	0.557	1	0.00021	1	0.00016	1.32	0.103	16.9	0.817	0	0	0	0	.	.	.	.	2	0.00018	1	6.3e-05	1.57	0.144	17.1	0.356	0	1	0.724
CYP17A1	0	0	1	0.0002	0.451	0.00309	8.5	0.607	1	0.00021	1	0.00016	0.944	0.0756	11.8	0.961	1	0.00074	3	0.00063	1.96	0.184	12.4	0.52	2	0.00018	5	0.00032	1.28	0.257	6.37	0.381	0	1	0.749
CYP26B1	0	0	0	0	.	.	.	.	0	0	0	0	.	.	.	.	0	0	1	0.00021	1.52	0.0103	28.8	0.806	0	0	1	6.3e-05	1.52	0.0103	28.8	0.403	0	1	0.769
DLG1	1	0.00019	0	0	2.03	0.108	296	0.649	1	0.00021	2	0.00033	0.804	0.073	6.11	0.833	0	0	0	0	.	.	.	.	2	0.00018	2	0.00013	0.978	0.122	7.86	0.508	0	1	0.852
DLG3	0	0	0	0	.	.	.	.	0	0	0	0	.	.	.	.	0	0	0	0	.	.	.	.	0	0	0	0	.	.	.	.	0	1	1
DLG4	0	0	0	0	.	.	.	.	0	0	0	0	.	.	.	.	0	0	1	0.00021	0.76	0.00518	14.4	0.864	0	0	1	6.3e-05	0.76	0.00518	14.4	0.568	0	1	0.889
DLGAP1	0	0	0	0	.	.	.	.	1	0.00021	0	0	3.04	0.162	444	0.465	0	0	0	0	.	.	.	.	1	8.8e-05	0	0	3.04	0.162	444	0.232	0	1	0.571
DLGAP2	2	0.00038	0	0	3.65	0.296	503	0.344	0	0	0	0	.	.	.	.	0	0	0	0	.	.	.	.	2	0.00018	0	0	3.65	0.296	503	0.172	0	1	0.474
DNM1	0	0	2	0.0004	0.284	0.00203	3.64	0.365	0	0	0	0	.	.	.	.	0	0	0	0	.	.	.	.	0	0	2	0.00013	0.284	0.00203	3.64	0.817	0	1	0.982
DPEP2	0	0	0	0	.	.	.	.	2	0.00042	3	0.00049	1.19	0.192	6.31	0.84	0	0	3	0.00063	0.498	0.00361	5.61	0.626	2	0.00018	6	0.00038	0.991	0.198	4.95	0.505	0	1	0.85
DPYSL2	0	0	0	0	.	.	.	.	0	0	0	0	.	.	.	.	0	0	0	0	.	.	.	.	0	0	0	0	.	.	.	.	0	1	1
EP300	0	0	0	0	.	.	.	.	0	0	1	0.00016	0.403	0.00276	7.58	0.554	0	0	2	0.00042	0.834	0.0059	11.2	0.907	0	0	3	0.00019	0.617	0.0333	11.4	0.627	0	1	0.92
EPHX2	3	0.00058	6	0.0012	0.398	0.0943	1.41	0.154	6	0.0013	3	0.00049	2.95	0.82	12.6	0.0979	1	0.00074	4	0.00084	0.898	0.0875	5.16	0.911	10	0.00088	13	0.00082	1.04	0.429	2.51	0.466	0	1	0.822
FLNA	3	0.00058	1	0.0002	3.78	0.619	39.1	0.151	2	0.00042	2	0.00033	1.24	0.281	5.54	0.749	3	0.0022	5	0.0011	1.74	0.552	5.57	0.319	8	0.00071	8	0.0005	1.79	0.743	4.3	0.0973	0	1	0.324
GAP43	6	0.0012	2	0.0004	2.96	0.747	16.3	0.126	0	0	2	0.00033	0.276	0.002	3.42	0.348	1	0.00074	2	0.00042	1.32	0.117	10.4	0.797	7	0.00062	6	0.00038	1.84	0.537	6.3	0.166	0	1	0.464
GAPDH	0	0	0	0	.	.	.	.	1	0.00021	0	0	3.44	0.183	503	0.413	1	0.00074	0	0	5.66	0.299	830	0.246	2	0.00018	0	0	4.41	0.179	109	0.182	0	1	0.492
GLUD1	0	0	0	0	.	.	.	.	1	0.00021	0	0	4.25	0.226	622	0.335	0	0	1	0.00021	0.575	0.00393	10.8	0.724	1	8.8e-05	1	6.3e-05	1.56	0.0636	38.5	0.392	0	1	0.759
GLUL	0	0	0	0	.	.	.	.	0	0	0	0	.	.	.	.	0	0	0	0	.	.	.	.	0	0	0	0	.	.	.	.	0	1	1
GNAS	1	0.00019	0	0	1.95	0.104	284	0.669	0	0	0	0	.	.	.	.	2	0.0015	3	0.00063	2.49	0.4	13.4	0.301	3	0.00027	3	0.00019	2.41	0.444	13	0.154	0	1	0.442
GNB1	0	0	0	0	.	.	.	.	0	0	0	0	.	.	.	.	0	0	0	0	.	.	.	.	0	0	0	0	.	.	.	.	0	1	1
GNB2	0	0	0	0	.	.	.	.	0	0	0	0	.	.	.	.	0	0	0	0	.	.	.	.	0	0	0	0	.	.	.	.	0	1	1
GNB4	1	0.00019	0	0	2.56	0.136	374	0.54	0	0	1	0.00016	0.47	0.00322	8.82	0.626	0	0	2	0.00042	0.938	0.0775	4.09	0.937	1	8.8e-05	3	0.00019	0.988	0.155	6.29	0.505	0	1	0.85
GRIN1	0	0	1	0.0002	0.287	0.00196	5.38	0.408	0	0	0	0	.	.	.	.	0	0	4	0.00084	0.323	0.00242	3.13	0.385	0	0	5	0.00032	0.31	0.0214	4.47	0.805	0	1	0.98
GRIN2A	1	0.00019	0	0	2.07	0.11	303	0.639	2	0.00042	0	0	9.36	0.737	1300	0.0876	1	0.00074	0	0	13.7	0.726	2000	0.0791	4	0.00035	0	0	6.75	0.59	77.2	0.0623	0	1	0.235
GSN	6	0.0012	5	0.001	1.07	0.338	3.53	0.905	2	0.00042	1	0.00016	2.77	0.349	31.6	0.328	1	0.00074	0	0	26.5	1.4	3880	0.0304	9	0.0008	6	0.00038	1.52	0.537	4.3	0.215	0	1	0.545
HOMER1	0	0	0	0	.	.	.	.	0	0	0	0	.	.	.	.	0	0	0	0	.	.	.	.	0	0	0	0	.	.	.	.	0	1	1
HUWE1	0	0	0	0	.	.	.	.	0	0	0	0	.	.	.	.	0	0	0	0	.	.	.	.	0	0	0	0	.	.	.	.	0	1	1
INA	0	0	1	0.0002	0.438	0.003	8.23	0.592	0	0	0	0	.	.	.	.	0	0	0	0	.	.	.	.	0	0	1	6.3e-05	0.438	0.003	8.23	0.704	0	1	0.951
IQSEC1	1	0.00019	1	0.0002	0.801	0.0649	9.87	0.848	1	0.00021	0	0	6.73	0.358	984	0.2	0	0	0	0	.	.	.	.	2	0.00018	1	6.3e-05	1.43	0.134	15.2	0.383	0	1	0.751
IQSEC2	0	0	0	0	.	.	.	.	0	0	0	0	.	.	.	.	0	0	0	0	.	.	.	.	0	0	0	0	.	.	.	.	0	1	1
KIAA1244	1	0.00019	0	0	4.45	0.237	650	0.319	0	0	0	0	.	.	.	.	0	0	1	0.00021	1.3	0.00892	24.6	0.874	1	8.8e-05	1	6.3e-05	2.41	0.0979	59.3	0.295	0	1	0.655
KIF18A	4	0.00077	1	0.0002	2.85	0.517	28.9	0.24	0	0	0	0	.	.	.	.	0	0	1	0.00021	0.838	0.00573	15.8	0.913	4	0.00035	2	0.00013	2.32	0.359	14.9	0.188	0	1	0.503
KMT2E	3	0.00058	1	0.0002	2.97	0.48	30.9	0.245	2	0.00042	1	0.00016	2.24	0.296	24.6	0.426	0	0	2	0.00042	0.634	0.00457	7.94	0.758	5	0.00044	4	0.00025	2.1	0.489	9.06	0.159	0	1	0.451
MAP2	0	0	0	0	.	.	.	.	2	0.00042	0	0	4.47	0.363	617	0.266	1	0.00074	0	0	12.6	0.669	1850	0.0885	3	0.00027	0	0	6.79	0.383	120	0.0958	0	1	0.321
MAP2K1	1	0.00019	0	0	2.83	0.15	415	0.496	0	0	0	0	.	.	.	.	0	0	1	0.00021	1.73	0.0118	32.7	0.75	1	8.8e-05	1	6.3e-05	2.21	0.0897	54.5	0.314	0	1	0.677
MAPK3	1	0.00019	0	0	2.86	0.152	418	0.49	4	0.00084	3	0.00049	2.04	0.471	9.47	0.333	0	0	2	0.00042	0.694	0.00496	9	0.809	5	0.00044	5	0.00032	1.83	0.47	7.12	0.192	0	1	0.509
MBP	2	0.00038	1	0.0002	1.22	0.288	8.74	0.784	0	0	0	0	.	.	.	.	0	0	1	0.00021	0.9	0.00616	17	0.948	2	0.00018	2	0.00013	1.17	0.215	6.34	0.429	0	1	0.792
MPP6	2	0.00038	0	0	3.6	0.292	497	0.349	1	0.00021	1	0.00016	0.906	0.0716	11.5	0.933	0	0	1	0.00021	2.66	0.0182	50.1	0.585	3	0.00027	2	0.00013	1.67	0.225	12.4	0.308	0	1	0.671
MUC5B	0	0	0	0	.	.	.	.	1	0.00021	2	0.00033	0.878	0.0799	6.66	0.9	0	0	2	0.00042	0.7	0.00497	9.3	0.814	1	8.8e-05	4	0.00025	0.825	0.112	6.08	0.575	0	1	0.893
MUC6	10	0.0019	2	0.0004	3.87	1.1	20.3	0.0334	6	0.0013	12	0.002	0.749	0.27	1.89	0.548	1	0.00074	20	0.0042	0.234	0.0258	0.926	0.0365	17	0.0015	34	0.0021	0.921	0.442	1.92	0.587	0	1	0.9
MYO15A	15	0.0029	9	0.0018	1.57	0.726	3.62	0.256	10	0.0021	23	0.0038	0.652	0.297	1.34	0.249	2	0.0015	15	0.0032	0.501	0.0984	1.64	0.277	27	0.0024	47	0.003	0.894	0.536	1.49	0.665	0	1	0.936
MYO5A	5	0.00096	3	0.0006	1.62	0.424	7.08	0.481	6	0.0013	1	0.00016	6.48	1.28	63.8	0.0222	5	0.0037	4	0.00084	4.93	1.33	19.2	0.018	16	0.0014	8	0.0005	3.43	1.42	8.28	0.0031	0	1	0.021
NEFM	1	0.00019	0	0	2.13	0.113	311	0.625	0	0	2	0.00033	0.287	0.00208	3.55	0.363	0	0	0	0	.	.	.	.	1	8.8e-05	2	0.00013	0.645	0.0363	11.4	0.618	0	1	0.915
NEK1	5	0.00096	7	0.0014	0.628	0.194	1.91	0.411	5	0.001	5	0.00082	1.52	0.437	5.25	0.499	3	0.0022	4	0.00084	4.17	0.886	17.9	0.0689	13	0.0011	16	0.001	1.33	0.632	2.82	0.225	0	1	0.56
NGEF	0	0	1	0.0002	0.378	0.00259	7.11	0.525	2	0.00042	0	0	6.77	0.546	936	0.146	0	0	0	0	.	.	.	.	2	0.00018	1	6.3e-05	2.11	0.119	37.5	0.306	0	1	0.668
NISCH	1	0.00019	1	0.0002	0.8	0.0648	9.87	0.847	2	0.00042	5	0.00082	0.57	0.102	2.37	0.449	0	0	0	0	.	.	.	.	3	0.00027	6	0.00038	0.62	0.155	2.49	0.75	0	1	0.966
NSF	1	0.00019	0	0	3.04	0.162	445	0.464	0	0	0	0	.	.	.	.	0	0	0	0	.	.	.	.	1	8.8e-05	0	0	3.04	0.162	445	0.232	0	1	0.571
PBRM1	0	0	0	0	.	.	.	.	1	0.00021	2	0.00033	0.735	0.0667	5.59	0.765	0	0	0	0	.	.	.	.	1	8.8e-05	2	0.00013	0.735	0.0667	5.59	0.617	0	1	0.915
PDCD11	1	0.00019	2	0.0004	0.646	0.0577	5.02	0.674	2	0.00042	4	0.00065	0.699	0.118	3.29	0.655	1	0.00074	5	0.0011	1.1	0.11	5.75	0.918	4	0.00035	11	0.00069	0.797	0.256	2.48	0.652	0	1	0.931
PHC2	0	0	0	0	.	.	.	.	0	0	1	0.00016	0.182	0.00124	3.43	0.254	0	0	0	0	.	.	.	.	0	0	1	6.3e-05	0.182	0.00124	3.43	0.873	0	1	0.992
PKM	0	0	0	0	.	.	.	.	2	0.00042	2	0.00033	1.59	0.233	10.7	0.615	0	0	2	0.00042	0.455	0.00329	5.64	0.583	2	0.00018	4	0.00025	1.2	0.206	7.04	0.419	0	1	0.783
PLCB1	0	0	0	0	.	.	.	.	2	0.00042	2	0.00033	1.22	0.174	8.36	0.83	1	0.00074	0	0	8.62	0.454	1260	0.148	3	0.00027	2	0.00013	1.69	0.266	10.7	0.289	0	1	0.648
PLP1	0	0	0	0	.	.	.	.	0	0	0	0	.	.	.	.	0	0	0	0	.	.	.	.	0	0	0	0	.	.	.	.	0	1	1
PPP2R1A	0	0	0	0	.	.	.	.	3	0.00063	1	0.00016	2.96	0.483	30.6	0.245	0	0	0	0	.	.	.	.	3	0.00027	1	6.3e-05	2.96	0.483	30.6	0.122	0	1	0.379
PPP3CA	0	0	0	0	.	.	.	.	0	0	0	0	.	.	.	.	1	0.00074	1	0.00021	2.73	0.221	33.8	0.394	1	8.8e-05	1	6.3e-05	2.73	0.221	33.8	0.197	0	1	0.517
PRKAR2B	1	0.00019	0	0	2.14	0.114	313	0.622	0	0	2	0.00033	0.146	0.00105	1.85	0.147	0	0	0	0	.	.	.	.	1	8.8e-05	2	0.00013	0.435	0.0242	7.82	0.714	0	1	0.954
PRKCG	0	0	0	0	.	.	.	.	1	0.00021	0	0	5.39	0.287	788	0.259	0	0	1	0.00021	2.23	0.0153	42.1	0.648	1	8.8e-05	1	6.3e-05	3.47	0.141	85.4	0.223	0	1	0.558
PRKD1	3	0.00058	2	0.0004	1.64	0.317	9.89	0.549	0	0	1	0.00016	0.687	0.0047	12.9	0.813	0	0	4	0.00084	0.673	0.00507	6.36	0.78	3	0.00027	7	0.00044	1.24	0.283	5.47	0.386	0	1	0.753
PTK2B	1	0.00019	4	0.0008	0.293	0.0286	1.65	0.17	1	0.00021	3	0.00049	0.671	0.0646	4.12	0.677	2	0.0015	12	0.0025	0.556	0.108	1.88	0.373	4	0.00035	19	0.0012	0.495	0.177	1.38	0.91	0	1	0.996
PTPN11	0	0	1	0.0002	0.314	0.00215	5.9	0.445	0	0	0	0	.	.	.	.	0	0	0	0	.	.	.	.	0	0	1	6.3e-05	0.314	0.00215	5.9	0.778	0	1	0.973
PTPRF	0	0	1	0.0002	0.476	0.00326	8.94	0.632	2	0.00042	0	0	5.12	0.414	707	0.222	0	0	1	0.00021	0.899	0.00614	16.9	0.947	2	0.00018	2	0.00013	1.57	0.138	17.8	0.358	0	1	0.726
RAB3A	0	0	0	0	.	.	.	.	0	0	0	0	.	.	.	.	0	0	0	0	.	.	.	.	0	0	0	0	.	.	.	.	0	1	1
RAB6A	0	0	0	0	.	.	.	.	0	0	0	0	.	.	.	.	0	0	0	0	.	.	.	.	0	0	0	0	.	.	.	.	0	1	1
RAC1	3	0.00058	0	0	6.89	0.646	935	0.121	4	0.00084	1	0.00016	4.05	0.729	41	0.113	1	0.00074	0	0	20.9	1.11	3060	0.0432	8	0.00071	1	6.3e-05	5.66	1.09	29.3	0.0193	0	1	0.0956
RAD54L2	0	0	0	0	.	.	.	.	0	0	0	0	.	.	.	.	0	0	1	0.00021	1.46	0.00995	27.5	0.824	0	0	1	6.3e-05	1.46	0.00995	27.5	0.412	0	1	0.777
RALA	0	0	0	0	.	.	.	.	0	0	0	0	.	.	.	.	0	0	0	0	.	.	.	.	0	0	0	0	.	.	.	.	0	1	1
RIMS1	5	0.00096	6	0.0012	0.753	0.228	2.41	0.628	3	0.00063	7	0.0011	0.541	0.131	1.83	0.331	1	0.00074	1	0.00021	4.63	0.347	62	0.221	9	0.0008	14	0.00088	0.774	0.33	1.82	0.722	0	1	0.957
RYR3	3	0.00058	4	0.0008	0.932	0.204	3.9	0.922	6	0.0013	2	0.00033	2.94	0.746	16.1	0.126	5	0.0037	3	0.00063	5.31	1.37	23.5	0.0164	14	0.0012	9	0.00057	2.48	1.04	5.92	0.02	0	1	0.0983
SATB2	0	0	0	0	.	.	.	.	0	0	0	0	.	.	.	.	0	0	0	0	.	.	.	.	0	0	0	0	.	.	.	.	0	1	1
SBNO1	1	0.00019	0	0	2.67	0.142	390	0.522	0	0	0	0	.	.	.	.	0	0	1	0.00021	0.931	0.00636	17.6	0.965	1	8.8e-05	1	6.3e-05	1.58	0.064	38.8	0.39	0	1	0.758
SCN10A	7	0.0013	8	0.0016	0.851	0.306	2.32	0.751	4	0.00084	4	0.00065	1.58	0.404	6.2	0.497	3	0.0022	12	0.0025	1.06	0.269	3.22	0.92	14	0.0012	24	0.0015	1.06	0.532	2.11	0.434	0	1	0.797
SCN11A	6	0.0012	1	0.0002	4.51	0.925	43.9	0.0635	11	0.0023	6	0.00098	2.12	0.81	6.01	0.127	3	0.0022	9	0.0019	1.34	0.378	3.89	0.614	20	0.0018	16	0.001	1.99	0.974	4.06	0.0296	0	1	0.134
SCN1A	0	0	0	0	.	.	.	.	0	0	0	0	.	.	.	.	0	0	0	0	.	.	.	.	0	0	0	0	.	.	.	.	0	1	1
SCN1B	2	0.00038	1	0.0002	1.96	0.255	21.8	0.513	0	0	0	0	.	.	.	.	0	0	1	0.00021	0.725	0.00496	13.6	0.84	2	0.00018	2	0.00013	1.58	0.196	12.8	0.333	0	1	0.699
SCN2B	2	0.00038	0	0	3.41	0.277	470	0.372	0	0	0	0	.	.	.	.	0	0	0	0	.	.	.	.	2	0.00018	0	0	3.41	0.277	470	0.186	0	1	0.499
SCN3A	1	0.00019	0	0	1.69	0.0897	247	0.738	0	0	1	0.00016	0.479	0.00328	9	0.635	1	0.00074	2	0.00042	1.67	0.152	12.6	0.63	2	0.00018	3	0.00019	1.35	0.203	8.9	0.379	0	1	0.747
SCN3B	0	0	0	0	.	.	.	.	0	0	1	0.00016	0.643	0.0044	12.1	0.78	0	0	0	0	.	.	.	.	0	0	1	6.3e-05	0.643	0.0044	12.1	0.61	0	1	0.912
SCN4A	3	0.00058	0	0	7.52	0.717	1020	0.0999	3	0.00063	7	0.0011	0.551	0.127	1.94	0.363	1	0.00074	3	0.00063	2.18	0.21	13.4	0.454	7	0.00062	10	0.00063	1.03	0.343	3.1	0.478	0	1	0.831
SCN4B	0	0	1	0.0002	0.234	0.0016	4.4	0.333	0	0	0	0	.	.	.	.	0	0	1	0.00021	2.14	0.0146	40.4	0.664	0	0	2	0.00013	0.707	0.0287	17.4	0.584	0	1	0.898
SCN5A	0	0	0	0	.	.	.	.	5	0.001	4	0.00065	1.34	0.369	5.12	0.653	1	0.00074	1	0.00021	7.21	0.579	89.8	0.112	6	0.00053	5	0.00032	1.84	0.549	6.16	0.162	0	1	0.456
SCN7A	5	0.00096	1	0.0002	3.31	0.654	32.4	0.156	5	0.001	4	0.00065	1.78	0.502	6.69	0.364	0	0	10	0.0021	0.169	0.00131	1.35	0.109	10	0.00088	15	0.00095	1.61	0.574	4.49	0.184	0	1	0.495
SCN8A	3	0.00058	0	0	8.63	0.806	1170	0.0787	0	0	0	0	.	.	.	.	0	0	0	0	.	.	.	.	3	0.00027	0	0	8.63	0.806	1170	0.0394	0	1	0.167
SCN9A	4	0.00077	4	0.0008	1.01	0.256	3.97	0.99	3	0.00063	3	0.00049	1.48	0.312	7.05	0.607	2	0.0015	4	0.00084	1.88	0.318	8.86	0.45	9	0.0008	11	0.00069	1.35	0.55	3.32	0.256	0	1	0.604
SGSM2	16	0.0031	9	0.0018	1.55	0.703	3.63	0.28	1	0.00021	3	0.00049	0.489	0.0472	2.98	0.446	1	0.00074	2	0.00042	2.56	0.223	20.5	0.401	18	0.0016	14	0.00088	1.42	0.682	2.96	0.174	0	1	0.478
SHANK2	2	0.00038	1	0.0002	2.04	0.264	22.6	0.489	0	0	0	0	.	.	.	.	1	0.00074	6	0.0013	0.919	0.0929	4.6	0.927	3	0.00027	7	0.00044	1.27	0.283	5.69	0.378	0	1	0.746
SLC25A3	0	0	1	0.0002	0.28	0.00192	5.28	0.4	1	0.00021	0	0	5.59	0.297	817	0.248	0	0	0	0	.	.	.	.	1	8.8e-05	1	6.3e-05	1.25	0.0509	30.8	0.445	0	1	0.806
SLC25A4	0	0	0	0	.	.	.	.	1	0.00021	2	0.00033	0.803	0.0715	6.31	0.834	0	0	0	0	.	.	.	.	1	8.8e-05	2	0.00013	0.803	0.0715	6.31	0.583	0	1	0.898
SLC25A5	2	0.00038	1	0.0002	1.29	0.303	8.33	0.719	0	0	0	0	.	.	.	.	0	0	0	0	.	.	.	.	2	0.00018	1	6.3e-05	1.29	0.303	8.33	0.359	0	1	0.727
SLC4A8	0	0	0	0	.	.	.	.	0	0	0	0	.	.	.	.	2	0.0015	3	0.00063	1.94	0.311	10.4	0.449	2	0.00018	3	0.00019	1.94	0.311	10.4	0.224	0	1	0.56
SLC7A6	0	0	0	0	.	.	.	.	4	0.00084	4	0.00065	1.31	0.337	5.14	0.684	0	0	3	0.00063	0.821	0.0061	8.52	0.894	4	0.00035	7	0.00044	1.23	0.338	4.48	0.377	0	1	0.745
SNAP25	0	0	1	0.0002	0.277	0.0019	5.21	0.395	0	0	0	0	.	.	.	.	0	0	0	0	.	.	.	.	0	0	1	6.3e-05	0.277	0.0019	5.21	0.803	0	1	0.979
SPTBN1	2	0.00038	1	0.0002	1.63	0.211	18.3	0.635	1	0.00021	0	0	5.18	0.276	757	0.27	0	0	2	0.00042	1.07	0.00774	13.3	0.965	3	0.00027	3	0.00019	1.78	0.287	11.1	0.268	0	1	0.621
SRC	0	0	0	0	.	.	.	.	0	0	0	0	.	.	.	.	0	0	0	0	.	.	.	.	0	0	0	0	.	.	.	.	0	1	1
SREBF2	2	0.00038	0	0	3.92	0.318	541	0.315	1	0.00021	3	0.00049	0.617	0.0581	3.92	0.62	1	0.00074	0	0	7.22	0.382	1060	0.184	4	0.00035	3	0.00019	1.32	0.233	7.52	0.375	0	1	0.743
STAC2	0	0	2	0.0004	0.287	0.00208	3.57	0.365	3	0.00063	0	0	10	0.908	1370	0.0614	0	0	4	0.00084	0.285	0.00214	2.76	0.328	3	0.00027	6	0.00038	0.935	0.124	7.05	0.526	0	1	0.864
STAG1	3	0.00058	0	0	5.42	0.522	730	0.178	1	0.00021	0	0	4.32	0.23	631	0.329	0	0	0	0	.	.	.	.	4	0.00035	0	0	4.99	0.324	76.8	0.125	0	1	0.384
STX1A	0	0	0	0	.	.	.	.	0	0	0	0	.	.	.	.	0	0	0	0	.	.	.	.	0	0	0	0	.	.	.	.	0	1	1
STXBP1	0	0	0	0	.	.	.	.	0	0	0	0	.	.	.	.	0	0	0	0	.	.	.	.	0	0	0	0	.	.	.	.	0	1	1
SYT1	0	0	0	0	.	.	.	.	1	0.00021	0	0	1.42	0.0756	208	0.825	0	0	0	0	.	.	.	.	1	8.8e-05	0	0	1.42	0.0756	208	0.412	0	1	0.778
TCF4	5	0.00096	0	0	10.9	1.21	1440	0.0304	0	0	0	0	.	.	.	.	1	0.00074	2	0.00042	3.34	0.303	25.4	0.28	6	0.00053	2	0.00013	5.05	0.76	33.6	0.0469	0	1	0.19
TCP11L2	2	0.00038	4	0.0008	0.532	0.0918	2.44	0.419	2	0.00042	0	0	5.18	0.417	716	0.219	1	0.00074	7	0.0015	0.794	0.0825	3.75	0.795	5	0.00044	11	0.00069	0.787	0.239	2.59	0.653	0	1	0.931
TJP1	0	0	0	0	.	.	.	.	0	0	1	0.00016	0.378	0.00259	7.1	0.524	1	0.00074	1	0.00021	5.71	0.46	70.8	0.155	1	8.8e-05	2	0.00013	2.71	0.254	29	0.204	0	1	0.529
TMEM219	1	0.00019	0	0	3.86	0.206	565	0.369	0	0	0	0	.	.	.	.	0	0	1	0.00021	1.55	0.0106	29.3	0.797	1	8.8e-05	1	6.3e-05	2.45	0.0995	60.2	0.292	0	1	0.651
TSNARE1	6	0.0012	3	0.0006	1.8	0.5	7.7	0.374	1	0.00021	1	0.00016	1.34	0.105	17.2	0.803	1	0.00074	2	0.00042	2.29	0.202	18	0.454	8	0.00071	6	0.00038	1.81	0.6	5.46	0.146	0	1	0.427
TUBA1B	0	0	0	0	.	.	.	.	0	0	0	0	.	.	.	.	0	0	0	0	.	.	.	.	0	0	0	0	.	.	.	.	0	1	1
WDR55	6	0.0012	6	0.0012	1.05	0.337	3.24	0.937	3	0.00063	3	0.00049	1.39	0.292	6.61	0.667	2	0.0015	12	0.0025	0.637	0.122	2.21	0.505	11	0.00097	21	0.0013	0.965	0.44	2.11	0.535	0	1	0.87
YWHAE	1	0.00019	0	0	2.55	0.135	372	0.542	0	0	0	0	.	.	.	.	0	0	1	0.00021	1.62	0.0111	30.5	0.778	1	8.8e-05	1	6.3e-05	2.03	0.0826	50	0.332	0	1	0.698
YWHAG	0	0	0	0	.	.	.	.	0	0	0	0	.	.	.	.	0	0	0	0	.	.	.	.	0	0	0	0	.	.	.	.	0	1	1
YWHAH	0	0	0	0	.	.	.	.	0	0	0	0	.	.	.	.	0	0	0	0	.	.	.	.	0	0	0	0	.	.	.	.	0	1	1
YWHAZ	0	0	0	0	.	.	.	.	3	0.00063	2	0.00033	2.04	0.392	12.4	0.389	0	0	0	0	.	.	.	.	3	0.00027	2	0.00013	2.04	0.392	12.4	0.194	0	1	0.513
ZNF536	0	0	0	0	.	.	.	.	0	0	0	0	.	.	.	.	1	0.00074	1	0.00021	5.68	0.459	70.4	0.156	1	8.8e-05	1	6.3e-05	5.68	0.459	70.4	0.0778	0	1	0.276
ZNF804A	1	0.00019	2	0.0004	0.544	0.049	4.18	0.553	0	0	0	0	.	.	.	.	0	0	1	0.00021	1.87	0.0128	35.5	0.717	1	8.8e-05	3	0.00019	0.708	0.0873	5.73	0.627	0	1	0.92
